# Supplementary material for: scSNV-seq: high-throughput phenotyping of single nucleotide variants by coupled single-cell genotyping and transcriptomics
Source: Genome Biol. 2024 Jan 15;25:20. doi: 10.1186/s13059-024-03169-y (PMC10789043; doi:10.1186/s13059-024-03169-y)
Supplement: Supplementary file 2 — Additional file 2: Table S1. Information associated with individual cellular barcodes. [file 13059_2024_3169_MOESM2_ESM.xlsx]

## Sheet: Table_S1
Table S1 - Information associated with individual cellular barcodes
puroBC	gRNA_iBAR	GT	any homozygous edit	gRNA	targeted gene	start	strand	end	exonic	consequence	existing variation	homozygous edits	worst consequence	zscore proliferation	predicted consequence	citation	editing positions	GT (homozygous edits only)	FACS score	cluster	diffusion score	proliferation score	PROGENy pathway score	predicted_seq_edited	gRNA_seq	actual_edit_hom	actual_equal_predicted_editing	out_of_window_edit
AAAATTTAACGT	1143149411-CTCCCG	WT	FALSE	1143149411	PSMB6	4798274	-	4798296	1	NA	NA	NA	WT	NA	not predicted	NA	NA	none	NA	NA	NA	NA	NA	NA	NA	NA	NA	NA
AAACGTGCAACC	1000661580-GGAGCT	WT	FALSE	1000661580		163945939	+	163945961	0	NA	NA	NA	WT	NA	not predicted	NA	NA	none	NA	not_LoF(80)	-0.00315413	NA	0.41085	NA	NA	NA	NA	NA
AAAGATAAATTC	908523434-AGTTGC	WT	FALSE	908523434	JAK1	64966275	-	64966297	0	NA	NA	NA	WT	0.921	promoter	NA	NA	none	NA	not_LoF(4)	-0.00309622	NA	0.12306	GGCtGtGGTCGGCAGGCGAG	GGCCGCGGTCGGCAGGCGAG	GGCCGCGGTCGGCAGGCGAG	FALSE	FALSE
AAAGCAACACGT	908511164-ATTCCT	64850911-1/1/1-C-T	TRUE	908511164	JAK1	64850904	+	64850926	1	splice variant	COSV61095813	64850911-C/T	splice variant	11.376	splice variant	NA	8(1/1/1)	64850911-1/1/1-C-T	16.988	LoF(5)	0.0134315	11.376	-1.42412	GAGATTTtTGTGGAAGAGAT	GAGATTTCTGTGGAAGAGAT	GAGATTTtTGTGGAAGAGAT	TRUE	FALSE
AAAGCCTCCAGC	908509010-ACAGTT	64836205-1/1/1-C-T	TRUE	908509010	JAK1	64836202	+	64836224	1	missense	COSV53805443-COSV53808123	64836205-C/T	missense	14.664	missense	COSMIC	4(1/1/1)	64836205-1/1/1-C-T	19.665	LoF(134)	0.0150991	14.664	-1.64388	ATTtTGGAGCATACCTTGAA	ATTCTGGAGCATACCTTGAA	ATTtTGGAGCATACCTTGAA	TRUE	FALSE
AAAGCGAACAAA	908509416-GATTAC	64839748-0/1/1-G-A	FALSE	908509416	JAK1	64839729	-	64839751	1	NA	-	NA	het	-1.901	missense	COSMIC	4(0/1/1)	none	NA	not_LoF(3)	-0.00320637	NA	0.309267	GGAtAATAtAGGGGAGCAGG	GGACAATACAGGGGAGCAGG	GGACAATACAGGGGAGCAGG	FALSE	FALSE
AAAGTTATCAAC	908509229-AACTAA	64838083-1/1/1-G-A;64838085-0/1/1-G-A	TRUE	908509229	JAK1	64838065	-	64838087	1	missense	COSV53808062;COSV99037423-COSV99605751	64838083-G/A	missense	4.118	stop codon	TCGA; COSMIC; gnomAD_v3.1	5(1/1/1);3(0/1/1)	64838083-1/1/1-G-A	1.32	not_LoF(8)	-0.0029046	4.118	0.206957	TTCTtGGtAATACGTTCACC	TTCTCGGCAATACGTTCACC	TTCTtGGCAATACGTTCACC	FALSE	FALSE
AACAAACGCTTT	908523657-GTAGCC	WT	FALSE	908523657	JAK1	64967460	-	64967482	0	NA	NA	NA	WT	2.306	promoter	NA	NA	none	NA	not_LoF(2)	-0.00304251	NA	2.27743	TCGtTGGAGTGTTTTAAGCA	TCGCTGGAGTGTTTTAAGCA	TCGCTGGAGTGTTTTAAGCA	FALSE	FALSE
AACATACTTGCA	908511149-AGCCTC	64850845-1/1/1-G-A;64850846-0/0/1-G-A	TRUE	908511149	JAK1	64850828	-	64850850	1	stop codon	-;COSV61087972	64850845-G/A	stop codon	10.78	stop codon	COSMIC	6(1/1/1);5(0/0/1)	64850845-1/1/1-G-A	14.66	LoF(252)	0.0151016	10.78	-1.54188	TGAGttAGtTGAGTTTCGAT	TGAGCCAGCTGAGTTTCGAT	TGAGCtAGCTGAGTTTCGAT	FALSE	FALSE
AACCGAAAACAC	908510025-CAATTG	WT	FALSE	908510025	JAK1	64844115	-	64844137	1	NA	NA	NA	WT	1.503	synonymous	NA	NA	none	NA	not_LoF(6)	-0.00308438	NA	0.990815	GGAGtTTTGGAACCACGCTC	GGAGCTTTGGAACCACGCTC	GGAGCTTTGGAACCACGCTC	FALSE	FALSE
AACGCTTAAATA	908510457-GTCGTT	64846648-0/0/1-C-T;64846710-0/0/1-C-T;64846737-0/0/1-C-T	FALSE	908510457	JAK1	64846729	+	64846751	1	NA	-;-;COSV61093474	NA	het	4.592	splice variant	gnomAD_v3.1; ClinVar; Lupardus_etal_PNAS_2014	-80(0/0/1);-18(0/0/1);9(0/0/1)	none	NA	LoF(14)	0.0158021	NA	-1.50645	AAGAAGGttTGTGGGCGAGC	AAGAAGGCCTGTGGGCGAGC	AAGAAGGCCTGTGGGCGAGC	FALSE	FALSE
AACGGGTTACTA	908510164-CGCGGA	WT	FALSE	908510164	JAK1	64844829	-	64844851	1	NA	NA	NA	WT	13.053	missense	COSMIC	NA	none	NA	NA	NA	NA	NA	AAAttTttTCCTGGCCCGTG	AAACCTCCTCCTGGCCCGTG	AAACCTCCTCCTGGCCCGTG	FALSE	FALSE
AACTATTTGTCA	908510623-GGCGGC	64847645-0/0/1-G-A;64847661-1/1/1-C-T;64847662-1/1/1-C-T;64847663-1/1/1-C-T	TRUE	908510623	JAK1	64847660	+	64847682	1	missense;missense;synonymous	-;-;-;-	64847661-C/T;64847662-C/T;64847663-C/T	missense	16.897	missense	VanAllen_etal_Science_2015	-14(0/0/1);2(1/1/1);3(1/1/1);4(1/1/1)	64847661-1/1/1-C-T;64847662-1/1/1-C-T;64847663-1/1/1-C-T	15.516	LoF(6)	0.0156809	16.897	-1.5429	TCCtAAGGTGCTCGCCCTGA	TCCCAAGGTGCTCGCCCTGA	TtttAAGGTGCTCGCCCTGA	FALSE	TRUE
AAGAGTAGGGGT	908523333-TCACTT	WT	FALSE	908523333	JAK1	64965901	+	64965923	0	NA	NA	NA	WT	-1.149	promoter	NA	NA	none	NA	not_LoF(3)	-0.00330521	NA	0.358458	TCTGtGtTGCCACCCCGGCC	TCTGCGCTGCCACCCCGGCC	TCTGCGCTGCCACCCCGGCC	FALSE	FALSE
AATAAGACAACA	908510170-ACGGTG	64844880-0/0/1-C-T;64844886-1/1/1-C-T;64844887-1/1/1-C-T;64844889-1/1/1-C-T;64844890-1/1/1-C-T	TRUE	908510170	JAK1	64844883	+	64844905	1	missense;splice variant;splice variant;splice variant	-;-;COSV61087608;COSV61093528;COSV61094884	64844886-C/T;64844887-C/T;64844889-C/T;64844890-C/T	splice variant	10.304	splice variant	COSMIC; TCGA	-2(0/0/1);4(1/1/1);5(1/1/1);7(1/1/1);8(1/1/1)	64844886-1/1/1-C-T;64844887-1/1/1-C-T;64844889-1/1/1-C-T;64844890-1/1/1-C-T	16.508	LoF(24);not_LoF(3)	0.0145527	10.304	-1.57277	TATttTttTGCAGAGTAAAA	TATCCTCCTGCAGAGTAAAA	TATttTttTGCAGAGTAAAA	TRUE	FALSE
AATACTGGACAA	908511165-CGACGC	64850911-1/1/1-C-T	TRUE	908511165	JAK1	64850905	+	64850927	1	splice variant	COSV61095813	64850911-C/T	splice variant	10.538	splice variant	NA	7(1/1/1)	64850911-1/1/1-C-T	17.176	LoF(11)	0.0170739	10.538	-1.83778	AGATTTtTGTGGAAGAGATT	AGATTTCTGTGGAAGAGATT	AGATTTtTGTGGAAGAGATT	TRUE	FALSE
AATCGAAACTGG	908523334-AGCGGT	64965902-0/0/1-C-T;64965911-0/0/1-C-T	FALSE	908523334	JAK1	64965907	+	64965929	0	NA	-;-	NA	het	-0.697	promoter	NA	-4(0/0/1);5(0/0/1)	none	NA	not_LoF(3)	-0.00306287	NA	0.666604	CTGttAtttCGGCCGGGAGC	CTGCCACCCCGGCCGGGAGC	CTGCCACCCCGGCCGGGAGC	FALSE	FALSE
AATGCAGAGTGA	908510170-TCGTTC	64844886-1/1/1-C-T;64844887-1/1/1-C-T;64844889-1/1/1-C-T;64844890-1/1/1-C-T	TRUE	908510170	JAK1	64844883	+	64844905	1	missense;splice variant;splice variant;splice variant	-;COSV61087608;COSV61093528;COSV61094884	64844886-C/T;64844887-C/T;64844889-C/T;64844890-C/T	splice variant	10.304	splice variant	COSMIC; TCGA	4(1/1/1);5(1/1/1);7(1/1/1);8(1/1/1)	64844886-1/1/1-C-T;64844887-1/1/1-C-T;64844889-1/1/1-C-T;64844890-1/1/1-C-T	16.508	LoF(259)	0.0146968	10.304	-1.54105	TATttTttTGCAGAGTAAAA	TATCCTCCTGCAGAGTAAAA	TATttTttTGCAGAGTAAAA	TRUE	FALSE
ACAAGAACGTGA	908513495-TACGGA	64869469-0/0/1-C-T;64869473-1/1/1-C-T;64869474-1/1/1-C-T;64869475-1/1/1-C-T	TRUE	908513495	JAK1	64869467	+	64869489	1	splice variant;splice variant;splice variant	-;-;-;COSV100692519	64869473-C/T;64869474-C/T;64869475-C/T	splice variant	15.548	splice variant	gnomAD_v3.1	3(0/0/1);7(1/1/1);8(1/1/1);9(1/1/1)	64869473-1/1/1-C-T;64869474-1/1/1-C-T;64869475-1/1/1-C-T	14.611	LoF(5)	0.0133852	15.548	-1.58956	TACTGTtttTAGGAGCAAGG	TACTGTCCCTAGGAGCAAGG	TACTGTtttTAGGAGCAAGG	TRUE	FALSE
ACACAACGAAAT	908514537-CCTTCG	64879030-1/1/1-C-T;64879031-1/1/1-C-T	TRUE	908514537	JAK1	64879027	+	64879049	1	missense;synonymous	-;COSV61087539	64879030-C/T;64879031-C/T	missense	15.716	missense	COSMIC; TCGA	4(1/1/1);5(1/1/1)	64879030-1/1/1-C-T;64879031-1/1/1-C-T	13.227	LoF(4);not_LoF(10)	0.00409904	15.716	-0.761373	CATttGGTAGTGGAGCCGGA	CATCCGGTAGTGGAGCCGGA	CATttGGTAGTGGAGCCGGA	TRUE	FALSE
ACACTGCTACGC	908512430-TTCGCC	WT	FALSE	908512430	JAK1	64860134	+	64860156	1	NA	NA	NA	WT	0.747	missense	COSMIC; TCGA; gnomAD_v3.1	NA	none	NA	not_LoF(56)	-0.00317352	NA	0.571729	GTTGTGGAtGATCAACGGGG	GTTGTGGACGATCAACGGGG	GTTGTGGACGATCAACGGGG	FALSE	FALSE
ACAGTACGATAA	908523423-CTTGAT	WT	FALSE	908523423	JAK1	64966229	-	64966251	0	NA	NA	NA	WT	-0.22	promoter	NA	NA	none	NA	not_LoF(39)	-0.00321418	NA	0.700129	GCGtGGttACCGCTCTTGGT	GCGCGGCCACCGCTCTTGGT	GCGCGGCCACCGCTCTTGGT	FALSE	FALSE
ACATCTGGGCGA	1135196471-GGTGTT	WT	FALSE	1135196471	PDILT	20399108	-	20399130	1	NA	NA	NA	WT	NA	not predicted	NA	NA	none	NA	not_LoF(96)	-0.00171451	NA	0.612393	NA	NA	NA	NA	NA
ACATTCTCGCTT	949127199-TTCTAC	WT	FALSE	949127199		460576	+	460598	0	NA	NA	NA	WT	NA	not predicted	NA	NA	none	NA	not_LoF(1)	-0.00399259	NA	1.1406	NA	NA	NA	NA	NA
ACCCCAAAGAGA	908510623-ATCAAG	64847659-0/0/1-C-T;64847661-1/1/1-C-T;64847662-1/1/1-C-T;64847663-1/1/1-C-T	TRUE	908510623	JAK1	64847660	+	64847682	1	missense;missense;synonymous	-;-;-;-	64847661-C/T;64847662-C/T;64847663-C/T	missense	16.897	missense	VanAllen_etal_Science_2015	0(0/0/1);2(1/1/1);3(1/1/1);4(1/1/1)	64847661-1/1/1-C-T;64847662-1/1/1-C-T;64847663-1/1/1-C-T	15.516	LoF(4)	0.0148148	16.897	-1.32129	TCCtAAGGTGCTCGCCCTGA	TCCCAAGGTGCTCGCCCTGA	TtttAAGGTGCTCGCCCTGA	FALSE	TRUE
ACCCCTAACATA	908509413-ACGGGC	64839698-0/0/1-C-T;64839699-0/0/1-C-T;64839701-0/1/1-C-T;64839704-0/0/1-C-T	FALSE	908509413	JAK1	64839689	+	64839711	1	NA	-;-;-;COSV61093292	NA	het	0.813	NA	NA	10(0/0/1);11(0/0/1);13(0/1/1);16(0/0/1)	none	NA	NA	NA	NA	NA	ATGTGGTTACCTCCACTCTC	ATGTGGTTACCTCCACTCTC	ATGTGGTTACCTCCACTCTC	TRUE	FALSE
ACCGGCTGCCGA	908510033-CAAGCC	64844174-0/0/1-C-T;64844179-0/0/1-C-T;64844181-1/1/1-C-T;64844183-1/1/1-C-T	TRUE	908510033	JAK1	64844176	+	64844198	1	missense;synonymous	-;-;COSV100691086-COSV61088166;COSV100692605	64844181-C/T;64844183-C/T	missense	NA	missense	COSMIC; TCGA	-1(0/0/1);4(0/0/1);6(1/1/1);8(1/1/1)	64844181-1/1/1-C-T;64844183-1/1/1-C-T	9.85	NA	NA	NA	NA	ACAtAtTtAGGAGCAATCCA	ACACACTCAGGAGCAATCCA	ACACAtTtAGGAGCAATCCA	FALSE	FALSE
ACCGTTGTAGAT	1168531165-TGGCCG	WT	FALSE	1168531165	USP29	57130527	+	57130549	1	NA	NA	NA	WT	NA	not predicted	NA	NA	none	NA	not_LoF(1)	-0.00297863	NA	0.754246	NA	NA	NA	NA	NA
ACCTTGGGTATT	908523191-GTGACC	WT	FALSE	908523191	JAK1	64965145	-	64965167	0	NA	NA	NA	WT	0.12	NA	NA	NA	none	NA	not_LoF(34)	-0.00311871	NA	0.844591	TGCAGAGAGAGATGTAAATC	TGCAGAGAGAGATGTAAATC	TGCAGAGAGAGATGTAAATC	TRUE	FALSE
ACGATACATCCA	1169029273-GCATGG	WT	FALSE	1169029273	TGM6	2395414	-	2395436	1	NA	NA	NA	WT	NA	not predicted	NA	NA	none	NA	not_LoF(2)	-0.00330434	NA	0.130481	NA	NA	NA	NA	NA
ACGCGCCAACAG	908510034-TCTTCC	64844181-1/1/1-C-T;64844183-1/1/1-C-T;64844198-0/0/1-G-A;64844199-0/0/1-G-A	TRUE	908510034	JAK1	64844177	+	64844199	1	missense;synonymous	-;-;-;COSV100692605	64844181-C/T;64844183-C/T	missense	13.976	missense	COSMIC; TCGA	5(1/1/1);7(1/1/1);22(0/0/1);23(0/0/1)	64844181-1/1/1-C-T;64844183-1/1/1-C-T	19.571	LoF(47)	0.0152331	13.976	-1.58596	CACAtTtAGGAGCAATCCAT	CACACTCAGGAGCAATCCAT	CACAtTtAGGAGCAATCCAT	TRUE	FALSE
ACTCCACCCCAA	908513485-GTAGAC	64869430-1/1/1-G-A;64869431-1/1/1-G-A;64869432-0/0/1-G-A	TRUE	908513485	JAK1	64869413	-	64869435	1	missense;synonymous	-;-;-	64869430-G/A;64869431-G/A	missense	-0.435	missense	NA	6(1/1/1);5(1/1/1);4(0/0/1)	64869430-1/1/1-G-A;64869431-1/1/1-G-A	0.874	not_LoF(6)	-0.000945069	-0.435	0.0430693	GACtttAAGACCGAGCAGGA	GACCCCAAGACCGAGCAGGA	GACCttAAGACCGAGCAGGA	FALSE	FALSE
ACTCCTCCCCGA	908508777-GAGCCT	WT	FALSE	908508777	JAK1	64833504	-	64833526	1	NA	NA	NA	WT	-0.81	UTR	NA	NA	none	NA	not_LoF(4)	-0.00353457	NA	0.952808	TCAGTTTGtTTGGAGGTAGC	TCAGTTTGCTTGGAGGTAGC	TCAGTTTGCTTGGAGGTAGC	FALSE	FALSE
ACTCGTCCTATT	908511157-AATCTT	64850886-1/1/1-G-A;64850904-0/0/1-G-A	TRUE	908511157	JAK1	64850867	-	64850889	1	missense	-;-	64850886-G/A	missense	NA	missense	COSMIC	4(1/1/1);-14(0/0/1)	64850886-1/1/1-G-A	-2.531	not_LoF(773)	-0.00312714	NA	0.356412	CTAtTAAGAAAGCCCAGGAG	CTACTAAGAAAGCCCAGGAG	CTAtTAAGAAAGCCCAGGAG	TRUE	FALSE
ACTTAAACGGGA	908523233-CGTTGC	WT	FALSE	908523233	JAK1	64965470	-	64965492	0	NA	NA	NA	WT	0.33	NA	NA	NA	none	NA	not_LoF(2)	-0.00343322	NA	0.933816	CCTTGGATGTGTGTTTACCA	CCTTGGATGTGTGTTTACCA	CCTTGGATGTGTGTTTACCA	TRUE	FALSE
ACTTCGAACAGA	908523322-GATTGC	WT	FALSE	908523322	JAK1	64965860	+	64965882	0	NA	NA	NA	WT	-1.938	promoter	NA	NA	none	NA	not_LoF(21)	-0.00297745	NA	0.316468	AGAtttTtAGCCTCCTTCCT	AGACCCTCAGCCTCCTTCCT	AGACCCTCAGCCTCCTTCCT	FALSE	FALSE
AGAACCGACTGA	908508780-TTGACC	64833534-0/0/1-C-T	FALSE	908508780	JAK1	64833518	+	64833540	1	NA	-	NA	het	0.417	UTR	NA	17(0/0/1)	none	NA	not_LoF(1)	-0.0028423	NA	0.257726	GCAAAtTGAAAACTGTCTAG	GCAAACTGAAAACTGTCTAG	GCAAACTGAAAACTGTCTAG	FALSE	FALSE
AGAAGCCACCGA	908514978-GATATA	64864991-0/0/1-G-A;64883322-0/1/1-C-T;64883324-1/1/1-C-T;64883325-1/1/1-C-T	TRUE	908514978	JAK1	64883320	+	64883342	1	missense;missense	-;-;COSV61086848-COSV61087163-COSV61094131;COSV61087274	64883324-C/T;64883325-C/T	missense	1.435	missense	COSMIC	-18328(0/0/1);3(0/1/1);5(1/1/1);6(1/1/1)	64883324-1/1/1-C-T;64883325-1/1/1-C-T	1.164	not_LoF(1)	-0.00371347	1.435	0.512115	CTCTttAtTGCCCAGCCGGA	CTCTCCACTGCCCAGCCGGA	CTCTttACTGCCCAGCCGGA	FALSE	FALSE
AGACATAGCTCA	908509432-TGGTCC	64839784-1/1/1-C-T;64839785-1/1/1-C-T;64839786-1/1/1-C-T	TRUE	908509432	JAK1	64839781	+	64839803	1	missense;missense;synonymous	-;-;COSV100692069	64839784-C/T;64839785-C/T;64839786-C/T	missense	18.333	missense	COSMIC; TCGA	4(1/1/1);5(1/1/1);6(1/1/1)	64839784-1/1/1-C-T;64839785-1/1/1-C-T;64839786-1/1/1-C-T	11.939	LoF(9)	0.0135116	18.333	-1.35636	CTTtttAAAGTGGCCCTGGA	CTTCCCAAAGTGGCCCTGGA	CTTtttAAAGTGGCCCTGGA	TRUE	FALSE
AGACATTTATCC	908510028-GAACGT	64844144-1/1/1-C-T	TRUE	908510028	JAK1	64844138	+	64844160	1	missense	COSV61087596	64844144-C/T	missense	13.115	missense	Shin_etal_CancerDiscovery_2016; COSMIC	7(1/1/1)	64844144-1/1/1-C-T	21.516	LoF(7)	0.0133244	13.115	-1.56482	ACTTGTtAGCAGCCACACTC	ACTTGTCAGCAGCCACACTC	ACTTGTtAGCAGCCACACTC	TRUE	FALSE
AGATACCGACCC	908512109-GACCGC	64857775-1/1/1-C-T;64857780-1/1/1-C-T	TRUE	908512109	JAK1	64857774	+	64857796	1	missense;splice variant	-;COSV61096536	64857775-C/T;64857780-C/T	splice variant	11.551	splice variant	NA	2(1/1/1);7(1/1/1)	64857775-1/1/1-C-T;64857780-1/1/1-C-T	17.049	LoF(521)	0.0149771	11.551	-1.60659	TCTGTAtTAGAGGGAGAAGT	TCTGTACTAGAGGGAGAAGT	TtTGTAtTAGAGGGAGAAGT	FALSE	TRUE
AGCAGAGGTCCC	908508935-AAGAAG	64835391-0/0/1-G-A;64835403-1/1/1-G-A;64835404-1/1/1-G-A	TRUE	908508935	JAK1	64835385	-	64835407	1	missense;missense	-;-;rs1413899535	64835403-G/A;64835404-G/A	missense	-1.822	missense	NA	17(0/0/1);5(1/1/1);4(1/1/1)	64835403-1/1/1-G-A;64835404-1/1/1-G-A	-0.812	not_LoF(100)	-0.00268849	-1.822	0.281749	TGTttAGATGAGGTATCTAT	TGTCCAGATGAGGTATCTAT	TGTttAGATGAGGTATCTAT	TRUE	FALSE
AGCCGCCAAGAG	908509007-ATTCTC	64836171-1/1/1-G-A	TRUE	908509007	JAK1	64836153	-	64836175	1	missense	COSV53805488-COSV53810330	64836171-G/A	missense	12.395	missense	COSMIC	5(1/1/1)	64836171-1/1/1-G-A	15.681	LoF(74)	0.0145431	12.395	-1.58498	GCCTtTGAtGTCTGGTCTTT	GCCTCTGACGTCTGGTCTTT	GCCTtTGACGTCTGGTCTTT	FALSE	FALSE
AGCCGGCCCTGT	908509647-TCGCAG	64841256-0/1/1-C-T	FALSE	908509647	JAK1	64841250	+	64841272	1	NA	-	NA	het	9.193	missense	COSMIC; TCGA; gnomAD_v3.1; Lupardus_etal_PNAS_2014	7(0/1/1)	none	NA	not_LoF(17)	-0.00208339	NA	0.292331	CCAAGTtAtGGATCCTCTTT	CCAAGTCACGGATCCTCTTT	CCAAGTCACGGATCCTCTTT	FALSE	FALSE
AGCGGTCCTAAA	1147550538-GTTCCT	WT	FALSE	1147550538	KRT38	41438683	-	41438705	1	NA	NA	NA	WT	NA	not predicted	NA	NA	none	NA	not_LoF(267)	-0.00328846	NA	0.662947	NA	NA	NA	NA	NA
AGCTCAGGATTA	908509222-CTGCCT	WT	FALSE	908509222	JAK1	64837976	+	64837998	1	NA	NA	NA	WT	0.045	missense	COSMIC; gnomAD_v3.1	NA	none	NA	LoF(4);not_LoF(11)	0.00142643	NA	-0.00016603	CTTATtGGTTTCAATTGCTT	CTTATCGGTTTCAATTGCTT	CTTATCGGTTTCAATTGCTT	FALSE	FALSE
AGTAATGGCTAT	908514537-GGCAGC	64879030-1/1/1-C-T;64879031-1/1/1-C-T	TRUE	908514537	JAK1	64879027	+	64879049	1	missense;synonymous	-;COSV61087539	64879030-C/T;64879031-C/T	missense	15.716	missense	COSMIC; TCGA	4(1/1/1);5(1/1/1)	64879030-1/1/1-C-T;64879031-1/1/1-C-T	13.227	LoF(43);not_LoF(51)	0.00787633	15.716	-1.0865	CATttGGTAGTGGAGCCGGA	CATCCGGTAGTGGAGCCGGA	CATttGGTAGTGGAGCCGGA	TRUE	FALSE
AGTCGTCGCAAA	908508814-AATCGC	64833803-0/0/1-C-T;64833816-0/0/1-C-T	FALSE	908508814	JAK1	64833817	+	64833839	1	NA	-;-	NA	het	0.963	NA	NA	-13(0/0/1);0(0/0/1)	none	NA	not_LoF(16)	-0.00220766	NA	0.319206	TGATTAAAGGTATACTGCTT	TGATTAAAGGTATACTGCTT	TGATTAAAGGTATACTGCTT	TRUE	FALSE
AGTCTAACTAGG	1139580199-ATTCCG	WT	FALSE	1139580199	NUTF2	67868584	+	67868606	1	NA	NA	NA	WT	NA	not predicted	NA	NA	none	NA	not_LoF(21)	-0.00319705	NA	1.02437	NA	NA	NA	NA	NA
AGTCTATAGATC	908510028-CCGGAT	64844144-1/1/1-C-T	TRUE	908510028	JAK1	64844138	+	64844160	1	missense	COSV61087596	64844144-C/T	missense	13.115	missense	Shin_etal_CancerDiscovery_2016; COSMIC	7(1/1/1)	64844144-1/1/1-C-T	21.516	LoF(11)	0.0147221	13.115	-1.58004	ACTTGTtAGCAGCCACACTC	ACTTGTCAGCAGCCACACTC	ACTTGTtAGCAGCCACACTC	TRUE	FALSE
AGTTCTACTAAA	1167357035-TTTCAA	WT	FALSE	1167357035	RUVBL2	49010569	+	49010591	1	NA	NA	NA	WT	NA	not predicted	NA	NA	none	NA	not_LoF(16)	-0.00195886	NA	0.164035	NA	NA	NA	NA	NA
AGTTTATCCACA	908523659-TTATCT	WT	FALSE	908523659	JAK1	64967481	+	64967503	0	NA	NA	NA	WT	0.35	promoter	NA	NA	none	NA	NA	NA	NA	NA	GACTTttttCTGACAATCCC	GACTTCCCCCTGACAATCCC	GACTTCCCCCTGACAATCCC	FALSE	FALSE
ATAAACAAGAAT	908513968-GTCTGA	WT	FALSE	908513968	JAK1	64873523	-	64873545	1	NA	NA	NA	WT	0.323	intron	NA	NA	none	NA	NA	NA	NA	NA	CATTtATTTTCCTGCCTTCC	CATTCATTTTCCTGCCTTCC	CATTCATTTTCCTGCCTTCC	FALSE	FALSE
ATAAAGACTAAA	908511822-CGCCCG	64855625-1/1/1-C-T	TRUE	908511822	JAK1	64855620	+	64855642	1	missense	-	64855625-C/T	missense	0.482	missense	gnomAD_v3.1	6(1/1/1)	64855625-1/1/1-C-T	-0.435	not_LoF(2)	-0.00341342	0.482	0.221827	CCGAAttGTGCAGACTGTAG	CCGAACCGTGCAGACTGTAG	CCGAAtCGTGCAGACTGTAG	FALSE	FALSE
ATAAGTATAACC	908508936-TACTAT	64835403-1/1/1-G-A;64835404-1/1/1-G-A	TRUE	908508936	JAK1	64835386	-	64835408	1	missense;missense	-;rs1413899535	64835403-G/A;64835404-G/A	missense	-0.978	missense	NA	6(1/1/1);5(1/1/1)	64835403-1/1/1-G-A;64835404-1/1/1-G-A	0.382	not_LoF(18)	-0.00132431	-0.978	0.513324	CTGTttAGATGAGGTATCTA	CTGTCCAGATGAGGTATCTA	CTGTttAGATGAGGTATCTA	TRUE	FALSE
ATAGCGCGCAGA	975922394-TTCGAG	WT	FALSE	975922394	GK2	79407828	-	79407850	1	NA	NA	NA	WT	NA	not predicted	NA	NA	none	NA	NA	NA	NA	NA	NA	NA	NA	NA	NA
ATCAAACAAACG	1058359864-GATAAA	WT	FALSE	1058359864	SMC2	104132103	-	104132125	1	NA	NA	NA	WT	NA	not predicted	NA	NA	none	NA	NA	NA	NA	NA	NA	NA	NA	NA	NA
ATCAACATCCAA	1029362855-CAGACA	WT	FALSE	1029362855	MCM7	100100058	-	100100080	1	NA	NA	NA	WT	NA	not predicted	NA	NA	none	NA	NA	NA	NA	NA	NA	NA	NA	NA	NA
ATCAGCTTAATC	908509006-CTTTCT	64836139-0/0/1-C-T;64836153-1/1/1-C-T;64836154-1/1/1-C-T	TRUE	908509006	JAK1	64836152	+	64836174	1	missense;missense	-;COSV99605142;COSV99605232	64836153-C/T;64836154-C/T	missense	13.947	NA	NA	-12(0/0/1);2(1/1/1);3(1/1/1)	64836153-1/1/1-C-T;64836154-1/1/1-C-T	20.346	LoF(67)	0.0153219	13.947	-1.66267	TCCAAAAGACCAGACGTCAG	TCCAAAAGACCAGACGTCAG	TttAAAAGACCAGACGTCAG	FALSE	TRUE
ATCCTAAATACC	908509007-TCTGCG	64836171-1/1/1-G-A;64836173-0/0/1-G-A	TRUE	908509007	JAK1	64836153	-	64836175	1	missense	-;COSV53805488-COSV53810330	64836171-G/A	missense	12.395	missense	COSMIC	5(1/1/1);3(0/0/1)	64836171-1/1/1-G-A	15.681	LoF(43)	0.0146284	12.395	-1.47678	GCCTtTGAtGTCTGGTCTTT	GCCTCTGACGTCTGGTCTTT	GCCTtTGACGTCTGGTCTTT	FALSE	FALSE
ATCGCAAAAAAG	1032316778-AACTTG	WT	FALSE	1032316778		130845359	-	130845381	0	NA	NA	NA	WT	NA	not predicted	NA	NA	none	NA	not_LoF(12)	-0.00345251	NA	0.993135	NA	NA	NA	NA	NA
ATCTATATACTG	908510169-ATGTGT	64844892-1/1/1-G-A;64844895-0/1/1-G-A	TRUE	908510169	JAK1	64844874	-	64844896	1	splice variant	-;-	64844892-G/A	splice variant	-1.265	splice variant	NA	5(1/1/1);2(0/1/1)	64844892-1/1/1-G-A	-0.206	not_LoF(3)	-0.00314581	-1.265	0.92332	TCTGtAGGAGGATAAAGACC	TCTGCAGGAGGATAAAGACC	TCTGtAGGAGGATAAAGACC	TRUE	FALSE
ATGAAGTGGAGA	1121846379-TTACAC	WT	FALSE	1121846379		97175824	-	97175846	0	NA	NA	NA	WT	NA	not predicted	NA	NA	none	NA	not_LoF(6)	-0.00279183	NA	0.768712	NA	NA	NA	NA	NA
ATGAGACAAAGA	908523569-CTTGCT	WT	FALSE	908523569	JAK1	64966701	-	64966723	0	NA	NA	NA	WT	-1.291	promoter	NA	NA	none	NA	NA	NA	NA	NA	GAGtGAAGtCGGATGGGGGC	GAGCGAAGCCGGATGGGGGC	GAGCGAAGCCGGATGGGGGC	FALSE	FALSE
ATGCCGCAATTC	908509410-CCTCCT	WT	FALSE	908509410	JAK1	64839655	-	64839677	1	NA	NA	NA	WT	0.179	NA	NA	NA	none	NA	not_LoF(1)	-0.0032399	NA	0.448902	AAAAGGAAATCGAGATCTTA	AAAAGGAAATCGAGATCTTA	AAAAGGAAATCGAGATCTTA	TRUE	FALSE
ATGGAAGAGCAT	908523425-GTCTGC	WT	FALSE	908523425	JAK1	64966235	+	64966257	0	NA	NA	NA	WT	1.424	promoter	NA	NA	none	NA	not_LoF(1)	-0.00308066	NA	0.330554	AAGAGtGGTGGCCGCGCCTC	AAGAGCGGTGGCCGCGCCTC	AAGAGCGGTGGCCGCGCCTC	FALSE	FALSE
ATGGCTCTTCCC	908523587-GTTGTT	64966809-1/1/1-C-T;64966811-0/0/1-C-T	TRUE	908523587	JAK1	64966808	+	64966830	0	promoter	-;-	64966809-C/T	promoter	0.397	promoter	NA	2(1/1/1);4(0/0/1)	64966809-1/1/1-C-T	1.147	not_LoF(1)	-0.00245471	0.397	0.838968	TCGtGGGGAGTAAAATTGCC	TCGCGGGGAGTAAAATTGCC	TtGCGGGGAGTAAAATTGCC	FALSE	TRUE
ATGTTAAGTTCA	1148063524-GCCGAC	WT	FALSE	1148063524	EFTUD2	44852530	-	44852552	1	NA	NA	NA	WT	NA	not predicted	NA	NA	none	NA	NA	NA	NA	NA	NA	NA	NA	NA	NA
ATTAAGTATGGA	915964237-CCACAC	WT	FALSE	915964237	COPA	160292547	-	160292569	1	NA	NA	NA	WT	NA	not predicted	NA	NA	none	NA	not_LoF(84)	-0.00321011	NA	0.519868	NA	NA	NA	NA	NA
ATTACTCAGCTA	908510165-CCGTAT	64844855-1/1/1-G-A	TRUE	908510165	JAK1	64844838	-	64844860	1	missense	-	64844855-G/A	missense	-2.231	missense	NA	6(1/1/1)	64844855-1/1/1-G-A	0.453	not_LoF(40)	-0.00318603	-2.231	0.993753	GTGTAtTAAAAACCTCCTCC	GTGTACTAAAAACCTCCTCC	GTGTAtTAAAAACCTCCTCC	TRUE	FALSE
ATTCACACATGG	908523430-CCACGC	WT	FALSE	908523430	JAK1	64966254	-	64966276	0	NA	NA	NA	WT	-0.797	promoter	NA	NA	none	NA	not_LoF(4)	-0.0034704	NA	0.725041	GGCGtGtAGCCCGGACTGGC	GGCGCGCAGCCCGGACTGGC	GGCGCGCAGCCCGGACTGGC	FALSE	FALSE
ATTCCCTACAAA	908508874-CCTGTC	64834625-1/1/1-G-A;64834640-0/0/1-C-T	TRUE	908508874	JAK1	64834610	-	64834632	1	synonymous	-;COSV53807354	64834625-G/A	synonymous	8.151	stop codon	COSMIC; TCGA; gnomAD_v3.1	8(1/1/1);-7(0/0/1)	64834625-1/1/1-G-A	12.148	not_LoF(12)	-0.00340211	8.151	0.564016	GGGAATTttAACCATCCAAT	GGGAATTCCAACCATCCAAT	GGGAATTtCAACCATCCAAT	FALSE	FALSE
ATTTAAAAAGTA	908513469-GACGCT	WT	FALSE	908513469	JAK1	64869301	+	64869323	1	NA	NA	NA	WT	1.9	splice variant	NA	NA	none	NA	NA	NA	NA	NA	GAAGtTTTACCTGATGTCCT	GAAGCTTTACCTGATGTCCT	GAAGCTTTACCTGATGTCCT	FALSE	FALSE
CAATACCGACCA	1051131573-ATGCAA	WT	FALSE	1051131573		13866813	-	13866835	0	NA	NA	NA	WT	NA	not predicted	NA	NA	none	NA	not_LoF(2)	-0.00370289	NA	1.02054	NA	NA	NA	NA	NA
CACAAGAAATTA	908523421-TGGACC	WT	FALSE	908523421	JAK1	64966221	-	64966243	0	NA	NA	NA	WT	-1.068	promoter	NA	NA	none	NA	NA	NA	NA	NA	ACCGtTtTTGGTCGGTCCTT	ACCGCTCTTGGTCGGTCCTT	ACCGCTCTTGGTCGGTCCTT	FALSE	FALSE
CACAAGAATTGA	951756852-TGAGTC	WT	FALSE	951756852		26100300	-	26100322	0	NA	NA	NA	WT	NA	not predicted	NA	NA	none	NA	not_LoF(557)	-0.0028625	NA	0.633167	NA	NA	NA	NA	NA
CACAATAGCTAT	908510034-TGGACC	64844181-1/1/1-C-T;64844183-1/1/1-C-T	TRUE	908510034	JAK1	64844177	+	64844199	1	missense;synonymous	-;COSV100692605	64844181-C/T;64844183-C/T	missense	13.976	missense	COSMIC; TCGA	5(1/1/1);7(1/1/1)	64844181-1/1/1-C-T;64844183-1/1/1-C-T	19.571	LoF(32);not_LoF(4)	0.0144426	13.976	-1.5572	CACAtTtAGGAGCAATCCAT	CACACTCAGGAGCAATCCAT	CACAtTtAGGAGCAATCCAT	TRUE	FALSE
CACCATTAACCG	908523431-ACATCA	WT	FALSE	908523431	JAK1	64966258	-	64966280	0	NA	NA	NA	WT	1.365	promoter	NA	NA	none	NA	NA	NA	NA	NA	GAGGGGtGtGCAGCCCGGAC	GAGGGGCGCGCAGCCCGGAC	GAGGGGCGCGCAGCCCGGAC	FALSE	FALSE
CACCCGGATGAC	908511824-TTGGCT	64855662-1/1/1-G-A	TRUE	908511824	JAK1	64855643	-	64855665	1	stop codon	COSV105230004	64855662-G/A	stop codon	11.337	stop codon	TCGA; gnomAD_v3.1; COSMIC	4(1/1/1)	64855662-1/1/1-G-A	17.065	LoF(30)	0.0145173	11.337	-1.59572	TTTtAGATtGAGGTGCAGAA	TTTCAGATCGAGGTGCAGAA	TTTtAGATCGAGGTGCAGAA	FALSE	FALSE
CACGCACTCAAA	908509690-CCCAAT	64841586-0/0/1-C-T;64841596-1/1/1-C-T;64841598-1/1/1-C-T;64841602-1/1/1-C-T	TRUE	908509690	JAK1	64841595	+	64841617	1	missense;splice variant;synonymous	-;-;COSV61088281-COSV61095747;rs755708633	64841596-C/T;64841598-C/T;64841602-C/T	splice variant	10.929	splice variant	NA	-8(0/0/1);2(1/1/1);4(1/1/1);8(1/1/1)	64841596-1/1/1-C-T;64841598-1/1/1-C-T;64841602-1/1/1-C-T	16.034	LoF(3)	0.0177501	10.929	-1.85751	TCTtTTTtTGTAAACAAGAG	TCTCTTTCTGTAAACAAGAG	TtTtTTTtTGTAAACAAGAG	FALSE	TRUE
CACGCCGGAGAC	908510607-GATGAC	WT	FALSE	908510607	JAK1	64847532	+	64847554	1	NA	NA	NA	WT	-0.705	NA	NA	NA	none	NA	not_LoF(6)	-0.00291707	NA	0.772651	CAGGGAAATATCCCTGTGGC	CAGGGAAATATCCCTGTGGC	CAGGGAAATATCCCTGTGGC	TRUE	FALSE
CACGTTTCAATA	908523500-ACCCCT	WT	FALSE	908523500	JAK1	64966491	-	64966513	1	NA	NA	NA	WT	1.576	promoter	NA	NA	none	NA	not_LoF(11)	-0.00315846	NA	0.618861	TCCTGGAGtTGCAGACAGTG	TCCTGGAGCTGCAGACAGTG	TCCTGGAGCTGCAGACAGTG	FALSE	FALSE
CACTTGGCCCAG	908523220-CTGGTC	64965373-0/0/1-C-T;64965374-0/0/1-C-T;64965374-0/1/1-C-T;64965377-1/1/1-C-T;64965378-1/1/1-C-T;64965379-0/0/1-C-T	TRUE	908523220	JAK1	64965371	+	64965393	0	promoter;promoter	-;-;-;-;rs1474133580;rs1474133580	64965377-C/T;64965378-C/T	promoter	0.772	promoter	NA	3(0/0/1);4(0/0/1);4(0/1/1);7(1/1/1);8(1/1/1);9(0/0/1)	64965377-1/1/1-C-T;64965378-1/1/1-C-T	0.605	not_LoF(3)	-0.00231504	0.772	0.4596	CCCtTTtttCAGGAACACAC	CCCCTTCCCCAGGAACACAC	CCCCTTttCCAGGAACACAC	FALSE	FALSE
CAGCCAAGCGGC	908513059-TATTGT	WT	FALSE	908513059	JAK1	64864900	-	64864922	1	NA	NA	NA	WT	0.482	missense	COSMIC	NA	none	NA	not_LoF(21)	-0.00348409	NA	0.692846	AAATAAAtACAAGAAGGATG	AAATAAACACAAGAAGGATG	AAATAAACACAAGAAGGATG	FALSE	FALSE
CAGTTATAGTCG	1075034923-GCCGGG	WT	FALSE	1075034923	EIF3A	119056986	-	119057008	1	NA	NA	NA	WT	NA	not predicted	NA	NA	none	NA	not_LoF(1)	-0.00363313	NA	3.69489	NA	NA	NA	NA	NA
CATCGCAGGAAA	908512448-CATATG	64860277-0/0/1-G-A	FALSE	908512448	JAK1	64860262	-	64860284	1	NA	COSV104650355	NA	het	0.074	splice variant	NA	8(0/0/1)	none	NA	not_LoF(14)	-0.00327159	NA	0.673528	GGAATTTtTTCTCTCTCAAC	GGAATTTCTTCTCTCTCAAC	GGAATTTCTTCTCTCTCAAC	FALSE	FALSE
CATCTGAACCAA	1083718323-TCCACC	WT	FALSE	1083718323	SLC22A12	64591729	+	64591751	1	NA	NA	NA	WT	NA	not predicted	NA	NA	none	NA	not_LoF(55)	-0.00290139	NA	0.41247	NA	NA	NA	NA	NA
CATTATACTAAA	908513947-TCTACT	64873372-0/1/1-G-A;64873374-0/0/1-G-A	FALSE	908513947	JAK1	64873356	-	64873378	1	NA	-;-	NA	het	12.849	stop codon	TCGA	7(0/1/1);5(0/0/1)	none	NA	LoF(1)	0.0117136	NA	-1.62412	TTTGtTtAGGTAGGAAGTTT	TTTGCTCAGGTAGGAAGTTT	TTTGCTCAGGTAGGAAGTTT	FALSE	FALSE
CATTTTCTACAC	908510623-CATGGA	64847661-1/1/1-C-T;64847662-1/1/1-C-T;64847663-1/1/1-C-T	TRUE	908510623	JAK1	64847660	+	64847682	1	missense;missense;synonymous	-;-;-	64847661-C/T;64847662-C/T;64847663-C/T	missense	16.897	missense	VanAllen_etal_Science_2015	2(1/1/1);3(1/1/1);4(1/1/1)	64847661-1/1/1-C-T;64847662-1/1/1-C-T;64847663-1/1/1-C-T	15.516	LoF(11)	0.015425	16.897	-1.43886	TCCtAAGGTGCTCGCCCTGA	TCCCAAGGTGCTCGCCCTGA	TtttAAGGTGCTCGCCCTGA	FALSE	TRUE
CCAACGTGACTT	908513949-CTGCCT	64873381-1/1/1-G-A;64873397-0/0/1-G-A;64873420-0/0/1-C-T	TRUE	908513949	JAK1	64873365	-	64873387	1	synonymous	-;-;-	64873381-G/A	synonymous	-0.696	synonymous	COSMIC	7(1/1/1);-9(0/0/1);-32(0/0/1)	64873381-1/1/1-G-A	0.87	not_LoF(49)	-0.00298858	-0.696	0.64302	GAGTATtTGTTTGCTCAGGT	GAGTATCTGTTTGCTCAGGT	GAGTATtTGTTTGCTCAGGT	TRUE	FALSE
CCACACGTATCT	908512436-GTGTGA	WT	FALSE	908512436	JAK1	64860178	+	64860200	1	NA	NA	NA	WT	3.048	missense	Miao_etal_NatGen_2018; COSMIC; TCGA	NA	none	NA	NA	NA	NA	NA	GATGGGtATCTGCTGTGAGC	GATGGGCATCTGCTGTGAGC	GATGGGCATCTGCTGTGAGC	FALSE	FALSE
CCACCAGCTCAA	908510032-TCCGTT	64844185-0/0/1-G-A;64844186-1/1/1-G-A;64844188-0/1/1-G-A;64844218-0/0/1-G-A;64845685-0/0/1-C-T	TRUE	908510032	JAK1	64844171	-	64844193	1	missense	-;-;-;COSV104650452-COSV61090678;rs745717674	64844186-G/A	missense	12.094	missense	COSMIC; TCGA	9(0/0/1);8(1/1/1);6(0/1/1);-24(0/0/1);-1491(0/0/1)	64844186-1/1/1-G-A	19.845	LoF(2)	0.0158348	12.094	-1.80333	GATTGtTttTGAGTGTGTTG	GATTGCTCCTGAGTGTGTTG	GATTGCTtCTGAGTGTGTTG	FALSE	FALSE
CCATAAGACCGA	908511808-TCTCCC	64855508-1/1/1-C-T;64855509-1/1/1-C-T;64855511-1/1/1-C-T	TRUE	908511808	JAK1	64855503	+	64855525	1	splice variant;splice variant;splice variant	-;-;rs1409622807-COSV105229997	64855508-C/T;64855509-C/T;64855511-C/T	splice variant	14.723	splice variant	TCGA; COSMIC	6(1/1/1);7(1/1/1);9(1/1/1)	64855508-1/1/1-C-T;64855509-1/1/1-C-T;64855511-1/1/1-C-T	20.821	LoF(42);not_LoF(7)	0.0136815	14.723	-1.50334	ACGAAttTtGGGGCTTGGGC	ACGAACCTCGGGGCTTGGGC	ACGAAttTtGGGGCTTGGGC	TRUE	FALSE
CCATACATCTAC	908510445-CTCCCT	64846644-1/1/1-C-T	TRUE	908510445	JAK1	64846640	+	64846662	1	splice variant	-	64846644-C/T	splice variant	12.508	splice variant	NA	5(1/1/1)	64846644-1/1/1-C-T	9.053	LoF(10);not_LoF(8)	0.00934712	12.508	-1.11219	CACAtTTAtTCTCCACGTCG	CACACTTACTCTCCACGTCG	CACAtTTACTCTCCACGTCG	FALSE	FALSE
CCATCGGCCCCG	908523265-TGAAGT	64965628-1/1/1-G-A	TRUE	908523265	JAK1	64965611	-	64965633	0	promoter	-	64965628-G/A	promoter	1.849	promoter	NA	6(1/1/1)	64965628-1/1/1-G-A	-0.543	not_LoF(162)	-0.00324986	1.849	0.735754	AGGGAtTGATTAACCGAAAC	AGGGACTGATTAACCGAAAC	AGGGAtTGATTAACCGAAAC	TRUE	FALSE
CCCACCCACAGC	983220668-CGTCCT	WT	FALSE	983220668	TRIM60	165041093	+	165041115	1	NA	NA	NA	WT	NA	not predicted	NA	NA	none	NA	not_LoF(3)	-0.000885025	NA	-0.0347472	NA	NA	NA	NA	NA
CCCATCACGCCA	908510172-TCCGTA	WT	FALSE	908510172	JAK1	64844889	-	64844911	1	NA	NA	NA	WT	0.664	splice variant	NA	NA	none	NA	not_LoF(17)	-0.00324115	NA	0.529873	ACTTGAttTTTTTACTCTGC	ACTTGACCTTTTTACTCTGC	ACTTGACCTTTTTACTCTGC	FALSE	FALSE
CCCGGTAGATAT	908509223-CAGACG	64838045-0/0/1-G-A	FALSE	908509223	JAK1	64838004	-	64838026	1	NA	rs372734858	NA	het	0.2	NA	NA	-18(0/0/1)	none	NA	not_LoF(15)	-0.00329959	NA	0.675552	CAAGTGAAAATTGGAGACTT	CAAGTGAAAATTGGAGACTT	CAAGTGAAAATTGGAGACTT	TRUE	FALSE
CCCTAGCTACAG	908510623-TGCATG	64847661-1/1/1-C-T;64847662-1/1/1-C-T;64847663-1/1/1-C-T	TRUE	908510623	JAK1	64847660	+	64847682	1	missense;missense;synonymous	-;-;-	64847661-C/T;64847662-C/T;64847663-C/T	missense	16.897	missense	VanAllen_etal_Science_2015	2(1/1/1);3(1/1/1);4(1/1/1)	64847661-1/1/1-C-T;64847662-1/1/1-C-T;64847663-1/1/1-C-T	15.516	LoF(5)	0.0135663	16.897	-1.52762	TCCtAAGGTGCTCGCCCTGA	TCCCAAGGTGCTCGCCCTGA	TtttAAGGTGCTCGCCCTGA	FALSE	TRUE
CCCTTAAAAACT	908523408-ACTCGA	WT	FALSE	908523408	JAK1	64966167	-	64966189	0	NA	NA	NA	WT	-0.756	promoter	NA	NA	none	NA	not_LoF(18)	-0.00347422	NA	0.544433	TCAGGAtttCGCGGCTCGGG	TCAGGACCCCGCGGCTCGGG	TCAGGACCCCGCGGCTCGGG	FALSE	FALSE
CCGCGAATATAA	908510033-GCCCAC	64844179-1/1/1-C-T;64844181-1/1/1-C-T;64844183-1/1/1-C-T	TRUE	908510033	JAK1	64844176	+	64844198	1	missense;missense;synonymous	-;-;COSV100692605	64844179-C/T;64844181-C/T;64844183-C/T	missense	NA	missense	COSMIC; TCGA	4(1/1/1);6(1/1/1);8(1/1/1)	64844179-1/1/1-C-T;64844181-1/1/1-C-T;64844183-1/1/1-C-T	9.85	LoF(6)	0.0162667	NA	-1.52618	ACAtAtTtAGGAGCAATCCA	ACACACTCAGGAGCAATCCA	ACAtAtTtAGGAGCAATCCA	TRUE	FALSE
CCGCTCGATTCA	908514537-TATGCA	64879027-0/0/1-C-T;64879030-1/1/1-C-T;64879031-1/1/1-C-T;64879049-0/0/1-G-A	TRUE	908514537	JAK1	64879027	+	64879049	1	missense;synonymous	-;COSV61087539;COSV61089630-COSV99071476;COSV61094842	64879030-C/T;64879031-C/T	missense	15.716	missense	COSMIC; TCGA	1(0/0/1);4(1/1/1);5(1/1/1);23(0/0/1)	64879030-1/1/1-C-T;64879031-1/1/1-C-T	13.227	NA	NA	15.716	NA	CATttGGTAGTGGAGCCGGA	CATCCGGTAGTGGAGCCGGA	CATttGGTAGTGGAGCCGGA	TRUE	FALSE
CCGTACGGGCTA	909883377-CCGCCA	WT	FALSE	909883377		80908987	-	80909009	0	NA	NA	NA	WT	NA	not predicted	NA	NA	none	NA	not_LoF(4)	-0.00319268	NA	1.96786	NA	NA	NA	NA	NA
CCGTAGAAACGA	908509007-AAGCTC	64836171-1/1/1-G-A;64967506-0/0/1-G-A	TRUE	908509007	JAK1	64836153	-	64836175	1	missense	-;COSV53805488-COSV53810330	64836171-G/A	missense	12.395	missense	COSMIC	5(1/1/1);-131330(0/0/1)	64836171-1/1/1-G-A	15.681	LoF(21)	0.0152168	12.395	-1.70103	GCCTtTGAtGTCTGGTCTTT	GCCTCTGACGTCTGGTCTTT	GCCTtTGACGTCTGGTCTTT	FALSE	FALSE
CCGTGATCCAGG	908508870-CTTGTA	64834600-1/1/1-G-A	TRUE	908508870	JAK1	64834584	-	64834606	1	stop codon	COSV53807634	64834600-G/A	stop codon	10.488	stop codon	COSMIC	7(1/1/1)	64834600-1/1/1-G-A	14.664	LoF(24);not_LoF(4)	0.013852	10.488	-1.41969	AGCTTTtAGAACCTTATTGA	AGCTTTCAGAACCTTATTGA	AGCTTTtAGAACCTTATTGA	TRUE	FALSE
CCGTTCAAGTCT	908509432-GCCCAT	64839784-1/1/1-C-T;64839785-1/1/1-C-T;64839786-1/1/1-C-T	TRUE	908509432	JAK1	64839781	+	64839803	1	missense;missense;synonymous	-;-;COSV100692069	64839784-C/T;64839785-C/T;64839786-C/T	missense	18.333	missense	COSMIC; TCGA	4(1/1/1);5(1/1/1);6(1/1/1)	64839784-1/1/1-C-T;64839785-1/1/1-C-T;64839786-1/1/1-C-T	11.939	LoF(5);not_LoF(2)	0.00617242	18.333	-1.13261	CTTtttAAAGTGGCCCTGGA	CTTCCCAAAGTGGCCCTGGA	CTTtttAAAGTGGCCCTGGA	TRUE	FALSE
CCTCCTGTAAGA	908513261-ATACCC	WT	FALSE	908513261	JAK1	64867120	-	64867142	1	NA	NA	NA	WT	1.142	NA	NA	NA	none	NA	NA	NA	NA	NA	GCGGATAAATAATGTTTTCA	GCGGATAAATAATGTTTTCA	GCGGATAAATAATGTTTTCA	TRUE	FALSE
CCTGAATAAGCT	908508937-AAACGT	64835395-1/1/1-C-T;64835396-1/1/1-C-T;64835398-1/1/1-C-T;64835401-0/0/1-C-T	TRUE	908508937	JAK1	64835391	+	64835413	1	splice variant;splice variant;splice variant	-;COSV105131374;COSV53805241;COSV53805480-COSV53805956	64835395-C/T;64835396-C/T;64835398-C/T	splice variant	14.15	splice variant	COSMIC; TCGA	5(1/1/1);6(1/1/1);8(1/1/1);11(0/0/1)	64835395-1/1/1-C-T;64835396-1/1/1-C-T;64835398-1/1/1-C-T	18.792	LoF(11)	0.0157862	14.15	-1.57826	GATAttTtATCTGGACAGTT	GATACCTCATCTGGACAGTT	GATAttTtATCTGGACAGTT	TRUE	FALSE
CCTTAGCCAAGA	908508939-TAGAAT	64835404-0/0/1-G-A;64835412-1/1/1-G-A;64835413-1/1/1-G-A;64835433-0/0/1-C-T	TRUE	908508939	JAK1	64835395	-	64835417	1	missense;missense	-;-;rs1413899535;rs773790581	64835412-G/A;64835413-G/A	missense	1.829	missense	gnomAD_v3.1	14(0/0/1);6(1/1/1);5(1/1/1);-15(0/0/1)	64835412-1/1/1-G-A;64835413-1/1/1-G-A	-0.056	not_LoF(412)	-0.00293193	1.829	0.61685	CCCAttTAACTGTCCAGATG	CCCACCTAACTGTCCAGATG	CCCAttTAACTGTCCAGATG	TRUE	FALSE
CGAACTACTTCA	908513056-CATTTT	64864892-1/1/1-G-A	TRUE	908513056	JAK1	64864874	-	64864896	1	synonymous	-	64864892-G/A	synonymous	2.205	synonymous	COSMIC; TCGA; gnomAD_v3.1	5(1/1/1)	64864892-1/1/1-G-A	-0.733	not_LoF(130)	-0.00338521	2.205	0.604551	AAAAtAAGATCCGGGAAGAG	AAAACAAGATCCGGGAAGAG	AAAAtAAGATCCGGGAAGAG	TRUE	FALSE
CGACGTTAACGT	1143541990-ACTCCT	WT	FALSE	1143541990	EIF4A1	7574287	+	7574309	1	NA	NA	NA	WT	NA	not predicted	NA	NA	none	NA	not_LoF(5)	-0.00332508	NA	1.16954	NA	NA	NA	NA	NA
CGACTTATACCA	1087811868-CCCATT	WT	FALSE	1087811868	MMP20	102616831	+	102616853	1	NA	NA	NA	WT	NA	not predicted	NA	NA	none	NA	not_LoF(2)	-0.00330441	NA	1.07161	NA	NA	NA	NA	NA
CGAGAGGGCATC	908511808-GCCATC	64855508-1/1/1-C-T;64855509-1/1/1-C-T;64855511-0/1/1-C-T	TRUE	908511808	JAK1	64855503	+	64855525	1	splice variant;splice variant	-;-;rs1409622807-COSV105229997	64855508-C/T;64855509-C/T	splice variant	14.723	splice variant	TCGA; COSMIC	6(1/1/1);7(1/1/1);9(0/1/1)	64855508-1/1/1-C-T;64855509-1/1/1-C-T	20.821	LoF(12);not_LoF(3)	0.0131375	14.723	-1.42265	ACGAAttTtGGGGCTTGGGC	ACGAACCTCGGGGCTTGGGC	ACGAAttTCGGGGCTTGGGC	FALSE	FALSE
CGATTAGAGGAG	1075032911-GCGATA	WT	FALSE	1075032911	EIF3A	119038355	+	119038377	1	NA	NA	NA	WT	NA	not predicted	NA	NA	none	NA	not_LoF(1)	-0.00389296	NA	2.57977	NA	NA	NA	NA	NA
CGCCTGCATCCT	908509007-TGGCAC	64836171-1/1/1-G-A;64836173-0/0/1-G-A	TRUE	908509007	JAK1	64836153	-	64836175	1	missense	-;COSV53805488-COSV53810330	64836171-G/A	missense	12.395	missense	COSMIC	5(1/1/1);3(0/0/1)	64836171-1/1/1-G-A	15.681	LoF(49)	0.0154576	12.395	-1.67116	GCCTtTGAtGTCTGGTCTTT	GCCTCTGACGTCTGGTCTTT	GCCTtTGACGTCTGGTCTTT	FALSE	FALSE
CGCGACACTATC	1062363307-CGTTCG	WT	FALSE	1062363307	LHX3	136197584	-	136197606	1	NA	NA	NA	WT	NA	not predicted	NA	NA	none	NA	not_LoF(41)	-0.00253215	NA	0.387476	NA	NA	NA	NA	NA
CGCTACAAATTA	908509010-CCCTGT	64836205-1/1/1-C-T	TRUE	908509010	JAK1	64836202	+	64836224	1	missense	COSV53805443-COSV53808123	64836205-C/T	missense	14.664	missense	COSMIC	4(1/1/1)	64836205-1/1/1-C-T	19.665	LoF(6)	0.0165207	14.664	-1.64635	ATTtTGGAGCATACCTTGAA	ATTCTGGAGCATACCTTGAA	ATTtTGGAGCATACCTTGAA	TRUE	FALSE
CGGAAGATACCG	1086988670-CTGAGG	WT	FALSE	1086988670		93278730	+	93278752	0	NA	NA	NA	WT	NA	not predicted	NA	NA	none	NA	not_LoF(75)	-0.00331992	NA	0.505058	NA	NA	NA	NA	NA
CGGCATGTCCAA	908523461-TACTTC	WT	FALSE	908523461	JAK1	64966361	+	64966383	1	NA	NA	NA	WT	-0.102	promoter	NA	NA	none	NA	not_LoF(141)	-0.002779	NA	0.392151	CGCtttGTtGCTGCGCTGGC	CGCCCCGTCGCTGCGCTGGC	CGCCCCGTCGCTGCGCTGGC	FALSE	FALSE
CTAAGCCGCTAC	1009711944-GAGACG	WT	FALSE	1009711944		67334492	+	67334514	0	NA	NA	NA	WT	NA	not predicted	NA	NA	none	NA	NA	NA	NA	NA	NA	NA	NA	NA	NA
CTAGCCGTATCA	908509006-CTCTGT	64836139-0/1/1-C-T;64836153-1/1/1-C-T;64836154-1/1/1-C-T	TRUE	908509006	JAK1	64836152	+	64836174	1	missense;missense	-;COSV99605142;COSV99605232	64836153-C/T;64836154-C/T	missense	13.947	NA	NA	-12(0/1/1);2(1/1/1);3(1/1/1)	64836153-1/1/1-C-T;64836154-1/1/1-C-T	20.346	LoF(149)	0.0151166	13.947	-1.62746	TCCAAAAGACCAGACGTCAG	TCCAAAAGACCAGACGTCAG	TttAAAAGACCAGACGTCAG	FALSE	TRUE
CTAGGATTCAGT	1143149084-ACAGCC	WT	FALSE	1143149084	PSMB6	4796274	+	4796296	1	NA	NA	NA	WT	NA	not predicted	NA	NA	none	NA	NA	NA	NA	NA	NA	NA	NA	NA	NA
CTAGGCAACTAT	1053064411-GAGCTT	WT	FALSE	1053064411	VCP	35057385	-	35057407	1	NA	NA	NA	WT	NA	not predicted	NA	NA	none	NA	not_LoF(339)	-0.00305937	NA	0.495452	NA	NA	NA	NA	NA
CTCACGAGAGCC	908510273-AACTCG	WT	FALSE	908510273	JAK1	64845546	+	64845568	1	NA	NA	NA	WT	0.661	NA	NA	NA	none	NA	not_LoF(9)	-0.00309001	NA	1.17346	AACTTTGAATTTCCATGGTG	AACTTTGAATTTCCATGGTG	AACTTTGAATTTCCATGGTG	TRUE	FALSE
CTCAGACAGTTA	1122026575-TCTATC	WT	FALSE	1122026575		98881921	+	98881943	0	NA	NA	NA	WT	NA	not predicted	NA	NA	none	NA	not_LoF(69)	-0.00257422	NA	0.444145	NA	NA	NA	NA	NA
CTCAGTCCAATA	908523495-CCGCAC	WT	FALSE	908523495	JAK1	64966461	+	64966483	1	NA	NA	NA	WT	2.184	promoter	NA	NA	none	NA	not_LoF(27)	-0.00213447	NA	0.612185	CGGtGAGGACAGCCGGGACT	CGGCGAGGACAGCCGGGACT	CGGCGAGGACAGCCGGGACT	FALSE	FALSE
CTCTGGCCTCTT	908513051-TTCTCA	64864845-1/1/1-G-A;64864847-1/1/1-G-A;64864863-1/1/1-G-A	TRUE	908513051	JAK1	64864819	-	64864841	1	missense;missense;synonymous	-;COSV61094831-COSV61098149;COSV61096036	64864845-G/A;64864847-G/A;64864863-G/A	missense	8.218	NA	NA	-3(1/1/1);-5(1/1/1);-21(1/1/1)	64864845-1/1/1-G-A;64864847-1/1/1-G-A;64864863-1/1/1-G-A	8.339	LoF(6)	0.0147439	8.218	-0.733143	CATTGTAATAAAGGAGTCTG	CATTGTAATAAAGGAGTCTG	tATTGTAATAAAGGAGTCTG	FALSE	TRUE
CTGACAGCAAGG	908513050-CGGCCC	64864817-1/1/1-G-A	TRUE	908513050	JAK1	64864801	-	64864823	1	synonymous	-	64864817-G/A	synonymous	-1.442	synonymous	NA	7(1/1/1)	64864817-1/1/1-G-A	0.952	not_LoF(3)	-0.00370537	-1.442	1.20114	TGTGGTtAGCATTAACAAGC	TGTGGTCAGCATTAACAAGC	TGTGGTtAGCATTAACAAGC	TRUE	FALSE
CTGTAATGGGTG	1057735155-TCAAGT	WT	FALSE	1057735155	NCBP1	97651314	+	97651336	1	NA	NA	NA	WT	NA	not predicted	NA	NA	none	NA	not_LoF(8)	-0.0030914	NA	0.401391	NA	NA	NA	NA	NA
CTTAAGGCCCAA	908513241-CTCGCA	64866887-0/0/1-G-A;64866895-1/1/1-G-A	TRUE	908513241	JAK1	64866878	-	64866900	1	missense	-;rs1266431195	64866895-G/A	missense	0.483	missense	NA	14(0/0/1);6(1/1/1)	64866895-1/1/1-G-A	0.832	not_LoF(97)	-0.0025557	0.483	0.351398	GGAATtTTGGAATCCAGTGG	GGAATCTTGGAATCCAGTGG	GGAATtTTGGAATCCAGTGG	TRUE	FALSE
GAAACTAGTAAG	908511829-CCCTAC	64855688-0/1/1-C-T;64855689-0/1/1-C-T;64855690-0/1/1-C-T	FALSE	908511829	JAK1	64855684	+	64855706	1	NA	-;COSV100691337;COSV61098431	NA	het	0.829	missense	COSMIC	5(0/1/1);6(0/1/1);7(0/1/1)	none	NA	not_LoF(45)	-0.00332722	NA	0.726575	GGCAtttTGCACCTGCTATT	GGCACCCTGCACCTGCTATT	GGCACCCTGCACCTGCTATT	FALSE	FALSE
GAACAAGGGAAC	908523488-ACAAGG	WT	FALSE	908523488	JAK1	64966440	-	64966462	1	NA	NA	NA	WT	1.298	promoter	NA	NA	none	NA	not_LoF(63)	-0.003264	NA	0.736222	CGCGAttttTCCTCAGCCCT	CGCGACCCCTCCTCAGCCCT	CGCGACCCCTCCTCAGCCCT	FALSE	FALSE
GAACCAAATTAA	908508808-TAGATT	WT	FALSE	908508808	JAK1	64833734	+	64833756	1	NA	NA	NA	WT	-0.286	NA	NA	NA	none	NA	not_LoF(1)	-0.00345066	NA	0.656609	CAAAGTGGTAGAGTTATAAA	CAAAGTGGTAGAGTTATAAA	CAAAGTGGTAGAGTTATAAA	TRUE	FALSE
GAAGAGAATCAT	908523295-GCGATG	64965753-1/1/1-G-A	TRUE	908523295	JAK1	64965732	-	64965754	0	promoter	-	64965753-G/A	promoter	1.203	NA	NA	2(1/1/1)	64965753-1/1/1-G-A	-1.567	NA	NA	1.203	NA	TCTGTTAGGAACCAGGCCTC	TCTGTTAGGAACCAGGCCTC	TtTGTTAGGAACCAGGCCTC	FALSE	TRUE
GAATCACAGGTT	908513049-AGATTC	64864804-1/1/1-G-A	TRUE	908513049	JAK1	64864786	-	64864808	1	stop codon	COSV100691769	64864804-G/A	stop codon	10.279	stop codon	COSMIC; TCGA	5(1/1/1)	64864804-1/1/1-G-A	16.319	LoF(71)	0.0147811	10.279	-1.46178	CAAGtAGGACAACAAGAAAA	CAAGCAGGACAACAAGAAAA	CAAGtAGGACAACAAGAAAA	TRUE	FALSE
GAATGAACTGTC	908513469-TTGCTC	WT	FALSE	908513469	JAK1	64869301	+	64869323	1	NA	NA	NA	WT	1.9	splice variant	NA	NA	none	NA	not_LoF(1)	-0.00339654	NA	0.299128	GAAGtTTTACCTGATGTCCT	GAAGCTTTACCTGATGTCCT	GAAGCTTTACCTGATGTCCT	FALSE	FALSE
GAATTAGACGGA	915966567-GTCCCC	WT	FALSE	915966567	COPA	160314110	+	160314132	1	NA	NA	NA	WT	NA	not predicted	NA	NA	none	NA	not_LoF(80)	-0.00336446	NA	0.803784	NA	NA	NA	NA	NA
GACATCACCATA	908511164-CTAATC	64850911-1/1/1-C-T	TRUE	908511164	JAK1	64850904	+	64850926	1	splice variant	COSV61095813	64850911-C/T	splice variant	11.376	splice variant	NA	8(1/1/1)	64850911-1/1/1-C-T	16.988	LoF(20);not_LoF(3)	0.0141267	11.376	-1.45982	GAGATTTtTGTGGAAGAGAT	GAGATTTCTGTGGAAGAGAT	GAGATTTtTGTGGAAGAGAT	TRUE	FALSE
GACCAGGTCATA	908508848-TGACGC	64834249-1/1/1-G-A;64834252-0/1/1-G-A;64834254-0/0/1-G-A	TRUE	908508848	JAK1	64834233	-	64834255	1	3'UTR	-;-;rs549172032	64834249-G/A	3'UTR	-0.704	UTR	NA	7(1/1/1);4(0/1/1);2(0/0/1)	64834249-1/1/1-G-A	0.371	NA	NA	-0.704	NA	TCAtAAtTGCATTACCAAAA	TCACAACTGCATTACCAAAA	TCACAAtTGCATTACCAAAA	FALSE	FALSE
GACCCGCCAAGA	908511815-GCCCCT	64855576-0/0/1-C-T;64855588-1/1/1-C-T	TRUE	908511815	JAK1	64855585	+	64855607	1	missense	COSV61090667;rs1202224156-COSV99072540	64855588-C/T	missense	0.637	missense	COSMIC; gnomAD_v3.1	-8(0/0/1);4(1/1/1)	64855588-1/1/1-C-T	0.38	not_LoF(13)	-0.00159143	0.637	0.171885	GCTtATGAGGTCTCCCAAGC	GCTCATGAGGTCTCCCAAGC	GCTtATGAGGTCTCCCAAGC	TRUE	FALSE
GACCTACCCGGC	1092873058-AGCACT	WT	FALSE	1092873058	DDX47	12824000	+	12824022	1	NA	NA	NA	WT	NA	not predicted	NA	NA	none	NA	not_LoF(4)	-0.00369374	NA	2.08398	NA	NA	NA	NA	NA
GACCTGCCTGCT	908512093-GTGTGT	64857655-1/1/1-C-T;64857656-1/1/1-C-T;64857658-1/1/1-C-T	TRUE	908512093	JAK1	64857653	+	64857675	1	splice variant;splice variant;splice variant	-;-;-	64857655-C/T;64857656-C/T;64857658-C/T	splice variant	7.339	splice variant	NA	3(1/1/1);4(1/1/1);6(1/1/1)	64857655-1/1/1-C-T;64857656-1/1/1-C-T;64857658-1/1/1-C-T	5.521	LoF(19)	0.0155995	7.339	-1.67098	GACtTtAGACTTCTCAAAGC	GACCTCAGACTTCTCAAAGC	GAttTtAGACTTCTCAAAGC	FALSE	TRUE
GACTGTAGATGA	910368712-GGGGCA	WT	FALSE	910368712	CLCA1	86493494	+	86493516	1	NA	NA	NA	WT	NA	not predicted	NA	NA	none	NA	not_LoF(6)	-0.000981746	NA	0.41123	NA	NA	NA	NA	NA
GAGAAGGGCAAA	908514538-CTGTAG	WT	FALSE	908514538	JAK1	64879030	-	64879052	1	NA	NA	NA	WT	1.699	missense	COSMIC; gnomAD_v3.1; TCGA	NA	none	NA	LoF(26)	0.0156671	NA	-1.66986	TGTtttTttGGCTCCACTAC	TGTCCCTCCGGCTCCACTAC	TGTCCCTCCGGCTCCACTAC	FALSE	FALSE
GAGAATGTAGTT	908509676-CAGATT	64841503-0/0/1-C-T	FALSE	908509676	JAK1	64841490	+	64841512	1	NA	-	NA	het	2.237	NA	NA	14(0/0/1)	none	NA	not_LoF(4)	0.000551752	NA	0.088951	GGAAGAAAGGCCTCTGATTG	GGAAGAAAGGCCTCTGATTG	GGAAGAAAGGCCTCTGATTG	TRUE	FALSE
GAGGCCCCTATA	908508937-TCGTGC	64835395-1/1/1-C-T;64835396-1/1/1-C-T;64835398-1/1/1-C-T;64835401-0/0/1-C-T	TRUE	908508937	JAK1	64835391	+	64835413	1	splice variant;splice variant;splice variant	-;COSV105131374;COSV53805241;COSV53805480-COSV53805956	64835395-C/T;64835396-C/T;64835398-C/T	splice variant	14.15	splice variant	COSMIC; TCGA	5(1/1/1);6(1/1/1);8(1/1/1);11(0/0/1)	64835395-1/1/1-C-T;64835396-1/1/1-C-T;64835398-1/1/1-C-T	18.792	NA	NA	14.15	NA	GATAttTtATCTGGACAGTT	GATACCTCATCTGGACAGTT	GATAttTtATCTGGACAGTT	TRUE	FALSE
GAGTGAAACAGA	908508785-TGCGGT	WT	FALSE	908508785	JAK1	64833559	-	64833581	1	NA	NA	NA	WT	-0.786	NA	NA	NA	none	NA	not_LoF(2)	-0.00364497	NA	2.26473	CACTTGAAAGACCCGGCTAG	CACTTGAAAGACCCGGCTAG	CACTTGAAAGACCCGGCTAG	TRUE	FALSE
GATAGACAAATA	1029362108-CTCTGA	WT	FALSE	1029362108	MCM7	100095403	-	100095425	1	NA	NA	NA	WT	NA	not predicted	NA	NA	none	NA	not_LoF(28)	-0.00327706	NA	0.248767	NA	NA	NA	NA	NA
GCAAAGGTATAA	908509432-CCTATA	64839777-0/0/1-C-T;64839784-1/1/1-C-T;64839785-1/1/1-C-T;64839786-1/1/1-C-T;64965940-0/0/1-C-T	TRUE	908509432	JAK1	64839781	+	64839803	1	missense;missense;synonymous	-;-;-;COSV100692069;rs114994591	64839784-C/T;64839785-C/T;64839786-C/T	missense	18.333	missense	COSMIC; TCGA	-3(0/0/1);4(1/1/1);5(1/1/1);6(1/1/1);126160(0/0/1)	64839784-1/1/1-C-T;64839785-1/1/1-C-T;64839786-1/1/1-C-T	11.939	not_LoF(3)	0.00346152	18.333	-0.823538	CTTtttAAAGTGGCCCTGGA	CTTCCCAAAGTGGCCCTGGA	CTTtttAAAGTGGCCCTGGA	TRUE	FALSE
GCACTTCCCACA	1069128775-GTTATT	WT	FALSE	1069128775		64672368	-	64672390	0	NA	NA	NA	WT	NA	not predicted	NA	NA	none	NA	not_LoF(243)	-0.0025406	NA	0.180564	NA	NA	NA	NA	NA
GCAGACGTAAGC	1174235700-AGTACT	WT	FALSE	1174235700	CSE1L	49089629	+	49089651	1	NA	NA	NA	WT	NA	not predicted	NA	NA	none	NA	not_LoF(43)	-0.00226075	NA	0.22251	NA	NA	NA	NA	NA
GCAGATCTGAAG	1057736752-ACGTTT	WT	FALSE	1057736752	NCBP1	97669645	-	97669667	1	NA	NA	NA	WT	NA	not predicted	NA	NA	none	NA	not_LoF(2)	-0.00344422	NA	1.31478	NA	NA	NA	NA	NA
GCATCCGGACGG	908523477-GTCAAT	WT	FALSE	908523477	JAK1	64966415	-	64966437	1	NA	NA	NA	WT	-0.443	promoter	NA	NA	none	NA	not_LoF(1)	-0.00361927	NA	0.686025	CGCGtAtGtTGGGGCCCCGC	CGCGCACGCTGGGGCCCCGC	CGCGCACGCTGGGGCCCCGC	FALSE	FALSE
GCCCACCGAGTA	1075033411-ATATCA	WT	FALSE	1075033411	EIF3A	119042447	-	119042469	1	NA	NA	NA	WT	NA	not predicted	NA	NA	none	NA	not_LoF(7)	-0.00313931	NA	0.165666	NA	NA	NA	NA	NA
GCCCCCCACCTA	908510028-CCGACT	64844136-0/0/1-C-T;64844144-1/1/1-C-T	TRUE	908510028	JAK1	64844138	+	64844160	1	missense	COSV100692611-COSV61088158;COSV61087596	64844144-C/T	missense	13.115	missense	Shin_etal_CancerDiscovery_2016; COSMIC	-1(0/0/1);7(1/1/1)	64844144-1/1/1-C-T	21.516	LoF(42)	0.0150371	13.115	-1.55611	ACTTGTtAGCAGCCACACTC	ACTTGTCAGCAGCCACACTC	ACTTGTtAGCAGCCACACTC	TRUE	FALSE
GCCCCGCGCTCC	908510032-CACTAC	64844186-1/1/1-G-A;64844188-0/1/1-G-A	TRUE	908510032	JAK1	64844171	-	64844193	1	missense	-;COSV104650452-COSV61090678	64844186-G/A	missense	12.094	missense	COSMIC; TCGA	8(1/1/1);6(0/1/1)	64844186-1/1/1-G-A	19.845	LoF(107)	0.014907	12.094	-1.5482	GATTGtTttTGAGTGTGTTG	GATTGCTCCTGAGTGTGTTG	GATTGCTtCTGAGTGTGTTG	FALSE	FALSE
GCCTACCAGATA	1149811843-GAGTGG	WT	FALSE	1149811843	CLTC	59682314	+	59682336	1	NA	NA	NA	WT	NA	not predicted	NA	NA	none	NA	not_LoF(1)	-0.00377953	NA	1.06292	NA	NA	NA	NA	NA
GCCTCACGACGT	1147859256-ACGCCA	WT	FALSE	1147859256	DHX8	43507910	+	43507932	1	NA	NA	NA	WT	NA	not predicted	NA	NA	none	NA	not_LoF(23)	-0.00319723	NA	0.945107	NA	NA	NA	NA	NA
GCGGAGGGAAGA	908512093-GCTGCA	64857655-0/1/1-C-T;64857656-1/1/1-C-T;64857658-1/1/1-C-T;64857667-0/0/1-C-T	TRUE	908512093	JAK1	64857653	+	64857675	1	splice variant;splice variant	-;-;-;COSV100691815	64857656-C/T;64857658-C/T	splice variant	7.339	splice variant	NA	3(0/1/1);4(1/1/1);6(1/1/1);15(0/0/1)	64857656-1/1/1-C-T;64857658-1/1/1-C-T	5.521	LoF(23)	0.0146889	7.339	-1.52481	GACtTtAGACTTCTCAAAGC	GACCTCAGACTTCTCAAAGC	GACtTtAGACTTCTCAAAGC	TRUE	FALSE
GCGTCATATGCC	1074752600-ACCTGA	WT	FALSE	1074752600	PNLIPRP1	116601092	+	116601114	1	NA	NA	NA	WT	NA	not predicted	NA	NA	none	NA	not_LoF(5)	-0.00299529	NA	0.282537	NA	NA	NA	NA	NA
GCTATAAAAAAA	1087812699-CCGAAG	WT	FALSE	1087812699	MMP20	102625212	+	102625234	1	NA	NA	NA	WT	NA	not predicted	NA	NA	none	NA	NA	NA	NA	NA	NA	NA	NA	NA	NA
GCTGGCGTTGCT	1139935457-GTCCTG	WT	FALSE	1139935457	SF3B3	70567515	+	70567537	1	NA	NA	NA	WT	NA	not predicted	NA	NA	none	NA	NA	NA	NA	NA	NA	NA	NA	NA	NA
GCTTAGGGGAAC	908512102-GAAGAA	64857751-0/1/1-G-A	FALSE	908512102	JAK1	64857733	-	64857755	1	NA	COSV61088867	NA	het	9.545	stop codon	COSMIC	5(0/1/1)	none	NA	not_LoF(99)	-0.00172844	NA	0.0416148	GCGGtAAGAAGGAAGCGAGG	GCGGCAAGAAGGAAGCGAGG	GCGGCAAGAAGGAAGCGAGG	FALSE	FALSE
GCTTCGACGACT	908510164-ACGCTT	64844844-0/1/1-G-A;64844845-0/1/1-G-A;64844847-1/1/1-G-A	TRUE	908510164	JAK1	64844829	-	64844851	1	missense	-;COSV61093008;rs775201185	64844847-G/A	missense	13.053	missense	COSMIC	8(0/1/1);7(0/1/1);5(1/1/1)	64844847-1/1/1-G-A	7.154	LoF(2);not_LoF(2)	0.00941817	13.053	-1.01196	AAAttTttTCCTGGCCCGTG	AAACCTCCTCCTGGCCCGTG	AAACtTCCTCCTGGCCCGTG	FALSE	FALSE
GGAAATATAAAC	908512102-ACGCCG	64857751-1/1/1-G-A	TRUE	908512102	JAK1	64857733	-	64857755	1	stop codon	COSV61088867	64857751-G/A	stop codon	9.545	stop codon	COSMIC	5(1/1/1)	64857751-1/1/1-G-A	13.415	LoF(25);not_LoF(3)	0.0144785	9.545	-1.478	GCGGtAAGAAGGAAGCGAGG	GCGGCAAGAAGGAAGCGAGG	GCGGtAAGAAGGAAGCGAGG	TRUE	FALSE
GGAACTAGCCGC	1075034259-TCTCCC	WT	FALSE	1075034259	EIF3A	119049944	-	119049966	1	NA	NA	NA	WT	NA	not predicted	NA	NA	none	NA	not_LoF(5)	-0.00302022	NA	0.671048	NA	NA	NA	NA	NA
GGCAAACCTTTA	1007802527-TATAGG	WT	FALSE	1007802527	CDC5L	44408459	+	44408481	1	NA	NA	NA	WT	NA	not predicted	NA	NA	none	NA	not_LoF(21)	-0.00328369	NA	0.626056	NA	NA	NA	NA	NA
GGCAAAGTGAAA	908511142-AGCAAC	WT	FALSE	908511142	JAK1	64850786	-	64850808	1	NA	NA	NA	WT	0.213	NA	NA	NA	none	NA	not_LoF(8)	-0.0033438	NA	0.432027	TGCAGGTGAGTCACGGCTGC	TGCAGGTGAGTCACGGCTGC	TGCAGGTGAGTCACGGCTGC	TRUE	FALSE
GGTTCGAGGCAA	908523236-GCCGCC	64965502-0/0/1-C-T	FALSE	908523236	JAK1	64965486	+	64965508	0	NA	-	NA	het	NA	promoter	NA	17(0/0/1)	none	NA	not_LoF(17)	-0.00216199	NA	1.20364	NA	NA	NA	NA	NA
GTAAGCCTCATA	908509010-GACGGC	64836205-1/1/1-C-T;64836211-0/0/1-C-T	TRUE	908509010	JAK1	64836202	+	64836224	1	missense	-;COSV53805443-COSV53808123	64836205-C/T	missense	14.664	missense	COSMIC	4(1/1/1);10(0/0/1)	64836205-1/1/1-C-T	19.665	LoF(16);not_LoF(3)	0.0132946	14.664	-1.50585	ATTtTGGAGCATACCTTGAA	ATTCTGGAGCATACCTTGAA	ATTtTGGAGCATACCTTGAA	TRUE	FALSE
GTAGGTTCTACC	910369265-GTTAAA	WT	FALSE	910369265	CLCA1	86498717	+	86498739	1	NA	NA	NA	WT	NA	not predicted	NA	NA	none	NA	not_LoF(49)	-0.00308012	NA	0.270193	NA	NA	NA	NA	NA
GTCAATAATCAT	908510028-TTATCC	64844144-1/1/1-C-T	TRUE	908510028	JAK1	64844138	+	64844160	1	missense	COSV61087596	64844144-C/T	missense	13.115	missense	Shin_etal_CancerDiscovery_2016; COSMIC	7(1/1/1)	64844144-1/1/1-C-T	21.516	LoF(21);not_LoF(4)	0.013486	13.115	-1.51356	ACTTGTtAGCAGCCACACTC	ACTTGTCAGCAGCCACACTC	ACTTGTtAGCAGCCACACTC	TRUE	FALSE
GTCGCCAAACGA	908523527-GCCGCG	WT	FALSE	908523527	JAK1	64966586	+	64966608	0	NA	NA	NA	WT	0.783	promoter	NA	NA	none	NA	not_LoF(2)	-0.00291889	NA	0.834818	GGCtttAttCCCGTGGCCGC	GGCCCCACCCCCGTGGCCGC	GGCCCCACCCCCGTGGCCGC	FALSE	FALSE
GTCGTGTCCACC	908523565-ATCAAA	WT	FALSE	908523565	JAK1	64966693	+	64966715	0	NA	NA	NA	WT	0.733	promoter	NA	NA	none	NA	not_LoF(10)	-0.00226235	NA	0.315026	CTAtttGttCCGCCCCCATC	CTACCCGCCCCGCCCCCATC	CTACCCGCCCCGCCCCCATC	FALSE	FALSE
GTCTAGTACTAA	1143542115-GAATTA	WT	FALSE	1143542115	EIF4A1	7575237	+	7575259	1	NA	NA	NA	WT	NA	not predicted	NA	NA	none	NA	not_LoF(1)	-0.00362082	NA	2.01491	NA	NA	NA	NA	NA
GTTGAAGTCCGA	985678607-ATCGCC	WT	FALSE	985678607	SLC6A18	1244735	-	1244757	1	NA	NA	NA	WT	NA	not predicted	NA	NA	none	NA	not_LoF(7)	-0.00338175	NA	0.326524	NA	NA	NA	NA	NA
GTTTCCGATCGA	908512097-CATGTA	64857683-0/0/1-C-T;64857697-0/0/1-C-T	FALSE	908512097	JAK1	64857683	+	64857705	1	NA	-;-	NA	het	-0.369	NA	NA	1(0/0/1);15(0/0/1)	none	NA	NA	NA	NA	NA	CATGAGGATGTTGTCAAAGT	CATGAGGATGTTGTCAAAGT	CATGAGGATGTTGTCAAAGT	TRUE	FALSE
TAAAAGCGCCAT	908511149-TCCGGT	64850845-1/1/1-G-A;64850846-0/0/1-G-A	TRUE	908511149	JAK1	64850828	-	64850850	1	stop codon	-;COSV61087972	64850845-G/A	stop codon	10.78	stop codon	COSMIC	6(1/1/1);5(0/0/1)	64850845-1/1/1-G-A	14.66	LoF(166)	0.015085	10.78	-1.61702	TGAGttAGtTGAGTTTCGAT	TGAGCCAGCTGAGTTTCGAT	TGAGCtAGCTGAGTTTCGAT	FALSE	FALSE
TAAATAATAATC	908509006-CTGCGC	64836131-0/0/1-C-T;64836139-0/1/1-C-T;64836151-0/0/1-C-T;64836153-1/1/1-C-T;64836154-1/1/1-C-T;64836169-0/0/1-C-T	TRUE	908509006	JAK1	64836152	+	64836174	1	missense;missense	-;-;-;COSV104590269;COSV99605142;COSV99605232	64836153-C/T;64836154-C/T	missense	13.947	NA	NA	-20(0/0/1);-12(0/1/1);0(0/0/1);2(1/1/1);3(1/1/1);18(0/0/1)	64836153-1/1/1-C-T;64836154-1/1/1-C-T	20.346	LoF(7)	0.0163514	13.947	-1.79885	TCCAAAAGACCAGACGTCAG	TCCAAAAGACCAGACGTCAG	TttAAAAGACCAGACGTCAG	FALSE	TRUE
TAAATATCATTT	970239978-TCAGGT	WT	FALSE	970239978		13999064	+	13999086	0	NA	NA	NA	WT	NA	not predicted	NA	NA	none	NA	not_LoF(1)	-0.00332572	NA	0.647446	NA	NA	NA	NA	NA
TAACATTAGGAA	1081589092-CATGTT	WT	FALSE	1081589092		44408492	-	44408514	0	NA	NA	NA	WT	NA	not predicted	NA	NA	none	NA	not_LoF(16)	-0.00222441	NA	-0.0242352	NA	NA	NA	NA	NA
TAACCTAAATGC	908512422-ACCGCC	64860130-1/1/1-G-A	TRUE	908512422	JAK1	64860114	-	64860136	1	stop codon	-	64860130-G/A	stop codon	9.864	stop codon	COSMIC	7(1/1/1)	64860130-1/1/1-G-A	14.737	LoF(2)	0.0160789	9.864	-1.36472	AACATAtAGAATGGCTGTCA	AACATACAGAATGGCTGTCA	AACATAtAGAATGGCTGTCA	TRUE	FALSE
TAACGACAAATA	908523198-TCTTCC	WT	FALSE	908523198	JAK1	64965245	-	64965267	0	NA	NA	NA	WT	-0.872	NA	NA	NA	none	NA	NA	NA	NA	NA	TCATAGGGTTTTTCTCTCAC	TCATAGGGTTTTTCTCTCAC	TCATAGGGTTTTTCTCTCAC	TRUE	FALSE
TAACGCCAAATA	908523580-CCCTCA	64966779-0/1/1-G-A	FALSE	908523580	JAK1	64966753	-	64966775	0	NA	-	NA	het	-0.215	promoter	NA	-3(0/1/1)	none	NA	not_LoF(16)	-0.00307842	NA	0.593651	ATTtTAGAATCTAGAGGACG	ATTCTAGAATCTAGAGGACG	ATTCTAGAATCTAGAGGACG	FALSE	FALSE
TAACTGGTGATA	908523332-CGAATA	64965873-0/0/1-C-T;64965873-0/1/1-C-T;64965902-0/0/1-C-T	FALSE	908523332	JAK1	64965900	+	64965922	0	NA	-;-;-	NA	het	-1.219	promoter	NA	-26(0/0/1);-26(0/1/1);3(0/0/1)	none	NA	not_LoF(14)	-0.00303819	NA	0.753494	TTCTGtGtTGCCACCCCGGC	TTCTGCGCTGCCACCCCGGC	TTCTGCGCTGCCACCCCGGC	FALSE	FALSE
TAATGTTGGTCA	908511809-GTGGCA	64855524-1/1/1-G-A;64855525-1/1/1-G-A	TRUE	908511809	JAK1	64855508	-	64855530	1	stop codon;synonymous	-;-	64855524-G/A;64855525-G/A	stop codon	12.053	stop codon	NA	7(1/1/1);6(1/1/1)	64855524-1/1/1-G-A;64855525-1/1/1-G-A	17.163	NA	NA	12.053	NA	TGCTGttAGCCCAAGCCCCG	TGCTGCCAGCCCAAGCCCCG	TGCTGttAGCCCAAGCCCCG	TRUE	FALSE
TACATTGCTCGT	971523031-TGGGCC	WT	FALSE	971523031		27579047	-	27579069	0	NA	NA	NA	WT	NA	not predicted	NA	NA	none	NA	NA	NA	NA	NA	NA	NA	NA	NA	NA
TACCATGACCGA	985676157-ATGTCT	WT	FALSE	985676157	SLC6A18	1232290	+	1232312	1	NA	NA	NA	WT	NA	not predicted	NA	NA	none	NA	not_LoF(8)	-0.00323127	NA	0.547927	NA	NA	NA	NA	NA
TACGAAGCATCC	908509431-CTCGTG	64839784-1/1/1-C-T;64839785-1/1/1-C-T;64839786-1/1/1-C-T	TRUE	908509431	JAK1	64839780	+	64839802	1	missense;missense;synonymous	-;-;COSV100692069	64839784-C/T;64839785-C/T;64839786-C/T	missense	16.811	missense	COSMIC; TCGA	5(1/1/1);6(1/1/1);7(1/1/1)	64839784-1/1/1-C-T;64839785-1/1/1-C-T;64839786-1/1/1-C-T	8.601	LoF(67);not_LoF(68)	0.00703429	16.811	-0.926756	CCTTtttAAAGTGGCCCTGG	CCTTCCCAAAGTGGCCCTGG	CCTTtttAAAGTGGCCCTGG	TRUE	FALSE
TACGAGACCACT	908523467-CGGGGA	WT	FALSE	908523467	JAK1	64966371	+	64966393	1	NA	NA	NA	WT	1.867	promoter	NA	NA	none	NA	not_LoF(5)	-0.00320597	NA	0.435283	CTGtGtTGGCTGGGGTCGAC	CTGCGCTGGCTGGGGTCGAC	CTGCGCTGGCTGGGGTCGAC	FALSE	FALSE
TAGAGGCTGGTA	908508771-TTGGTG	WT	FALSE	908508771	JAK1	64833362	-	64833384	1	NA	NA	NA	WT	-1.164	UTR	NA	NA	none	NA	not_LoF(2)	-8.76153e-05	NA	1.00402	GTTGAGtttAAATTCAGGAT	GTTGAGCCCAAATTCAGGAT	GTTGAGCCCAAATTCAGGAT	FALSE	FALSE
TAGCAGATAACC	908510163-GCCATG	64844844-1/1/1-G-A;64844845-1/1/1-G-A	TRUE	908510163	JAK1	64844828	-	64844850	1	missense;synonymous	-;rs775201185	64844844-G/A;64844845-G/A	missense	5.597	missense	COSMIC	7(1/1/1);6(1/1/1)	64844844-1/1/1-G-A;64844845-1/1/1-G-A	3.695	not_LoF(24)	-0.00348414	5.597	0.323059	AACtTttTtCTGGCCCGTGA	AACCTCCTCCTGGCCCGTGA	AACCTttTCCTGGCCCGTGA	FALSE	FALSE
TAGCGGGATATT	908510150-TAAACT	64844769-1/1/1-C-T;64844770-0/1/1-C-T	TRUE	908510150	JAK1	64844764	+	64844786	1	missense	-;rs557624796	64844769-C/T	missense	-0.904	missense	COSMIC; gnomAD_v3.1; ClinVar	6(1/1/1);7(0/1/1)	64844769-1/1/1-C-T	0.456	not_LoF(28)	-0.00323349	-0.904	0.669423	CAGtAttGTAATGGGGATGC	CAGCACCGTAATGGGGATGC	CAGCAtCGTAATGGGGATGC	FALSE	FALSE
TAGTTGCTAGTA	908523603-GCGTGT	64966899-1/1/1-G-A	TRUE	908523603	JAK1	64966880	-	64966902	0	promoter	-	64966899-G/A	promoter	-0.081	promoter	NA	4(1/1/1)	64966899-1/1/1-G-A	0.678	NA	NA	-0.081	NA	TTTtTGtATCGAGCGCACAA	TTTCTGCATCGAGCGCACAA	TTTtTGCATCGAGCGCACAA	FALSE	FALSE
TATAACCTATGT	908509010-CGGGCT	64836205-1/1/1-C-T	TRUE	908509010	JAK1	64836202	+	64836224	1	missense	COSV53805443-COSV53808123	64836205-C/T	missense	14.664	missense	COSMIC	4(1/1/1)	64836205-1/1/1-C-T	19.665	LoF(55);not_LoF(7)	0.0143121	14.664	-1.66962	ATTtTGGAGCATACCTTGAA	ATTCTGGAGCATACCTTGAA	ATTtTGGAGCATACCTTGAA	TRUE	FALSE
TATATATCCAAG	908508860-GAGTGT	WT	FALSE	908508860	JAK1	64834362	-	64834384	1	NA	NA	NA	WT	1.565	UTR	NA	NA	none	NA	not_LoF(6)	-0.00284925	NA	0.778355	AAGGAtTTtCTCTTTAAATT	AAGGACTTCCTCTTTAAATT	AAGGACTTCCTCTTTAAATT	FALSE	FALSE
TATCAAGATGTA	908509424-TGCCCG	64839760-0/0/1-G-A	FALSE	908509424	JAK1	64839750	-	64839772	1	NA	-	NA	het	0.919	synonymous	gnomAD_v3.1	13(0/0/1)	none	NA	not_LoF(22)	-0.00312649	NA	0.86855	CTGtAGGTATGACCCCGAAG	CTGCAGGTATGACCCCGAAG	CTGCAGGTATGACCCCGAAG	FALSE	FALSE
TATTAAACCTAC	1089213481-CAATGC	WT	FALSE	1089213481	APOA4	116821610	-	116821632	1	NA	NA	NA	WT	NA	not predicted	NA	NA	none	NA	NA	NA	NA	NA	NA	NA	NA	NA	NA
TATTACGGTTCT	908512423-GCTGCG	64860120-1/1/1-C-T;64860123-1/1/1-C-T;64860124-0/1/1-C-T	TRUE	908512423	JAK1	64860118	+	64860140	1	missense;missense	-;-;-	64860120-C/T;64860123-C/T	missense	6.133	missense	gnomAD_v3.1	3(1/1/1);6(1/1/1);7(0/1/1)	64860120-1/1/1-C-T;64860123-1/1/1-C-T	2.949	LoF(18);not_LoF(3)	0.014435	6.133	-1.65313	GACAGttATTCTGTATGTTG	GACAGCCATTCTGTATGTTG	GAtAGtCATTCTGTATGTTG	FALSE	TRUE
TATTCCTACATT	908513948-CGGTCT	WT	FALSE	908513948	JAK1	64873357	-	64873379	1	NA	NA	NA	WT	2.444	stop codon	TCGA	NA	none	NA	not_LoF(2)	-0.00395421	NA	3.53425	GTTTGtTtAGGTAGGAAGTT	GTTTGCTCAGGTAGGAAGTT	GTTTGCTCAGGTAGGAAGTT	FALSE	FALSE
TCACACCTTACA	908523218-TACGCA	64965365-0/1/1-C-T	FALSE	908523218	JAK1	64965361	+	64965383	0	NA	-	NA	het	0.41	promoter	NA	5(0/1/1)	none	NA	not_LoF(2)	-0.00310137	NA	0.244704	AGGAtGGGGTCCCCTTCCCC	AGGACGGGGTCCCCTTCCCC	AGGACGGGGTCCCCTTCCCC	FALSE	FALSE
TCACAGTAACAC	999333895-CTTCAG	WT	FALSE	999333895	RBM22	150698597	+	150698619	1	NA	NA	NA	WT	NA	not predicted	NA	NA	none	NA	not_LoF(7)	-0.00326953	NA	0.389327	NA	NA	NA	NA	NA
TCATCGCGCTGA	915968371-TGACGC	WT	FALSE	915968371	COPA	160332458	-	160332480	1	NA	NA	NA	WT	NA	not predicted	NA	NA	none	NA	not_LoF(1)	-0.00343235	NA	1.50308	NA	NA	NA	NA	NA
TCCCAACTGAGG	1049979883-CCGTCC	WT	FALSE	1049979883	DMRT1	894170	+	894192	1	NA	NA	NA	WT	NA	not predicted	NA	NA	none	NA	not_LoF(128)	-0.00318398	NA	0.662928	NA	NA	NA	NA	NA
TCCCACAATCGA	1053064862-TGCCGC	WT	FALSE	1053064862	VCP	35060915	+	35060937	1	NA	NA	NA	WT	NA	not predicted	NA	NA	none	NA	not_LoF(12)	-0.00322228	NA	0.664269	NA	NA	NA	NA	NA
TCCGGAACAAAA	908510032-GGCGAT	64844185-0/0/1-G-A;64844186-1/1/1-G-A;64844188-0/1/1-G-A	TRUE	908510032	JAK1	64844171	-	64844193	1	missense	-;-;COSV104650452-COSV61090678	64844186-G/A	missense	12.094	missense	COSMIC; TCGA	9(0/0/1);8(1/1/1);6(0/1/1)	64844186-1/1/1-G-A	19.845	LoF(2)	0.0158746	12.094	-1.64017	GATTGtTttTGAGTGTGTTG	GATTGCTCCTGAGTGTGTTG	GATTGCTtCTGAGTGTGTTG	FALSE	FALSE
TCCTGTAAGCCC	1083719791-TGTACA	WT	FALSE	1083719791	SLC22A12	64598548	-	64598570	1	NA	NA	NA	WT	NA	not predicted	NA	NA	none	NA	not_LoF(21)	-0.00215897	NA	0.345679	NA	NA	NA	NA	NA
TCGAGTCCCACA	1147858291-GGATGT	WT	FALSE	1147858291	DHX8	43500030	+	43500052	1	NA	NA	NA	WT	NA	not predicted	NA	NA	none	NA	not_LoF(21)	-0.0018886	NA	0.564738	NA	NA	NA	NA	NA
TCGATTAAATGA	1083718323-CTTGCA	WT	FALSE	1083718323	SLC22A12	64591729	+	64591751	1	NA	NA	NA	WT	NA	not predicted	NA	NA	none	NA	not_LoF(9852)	-0.0033722	NA	0.231701	NA	NA	NA	NA	NA
TCGTTGGGGACG	908508765-GACAGA	64833299-0/0/1-C-T	FALSE	908508765	JAK1	64833297	+	64833319	1	NA	-	NA	het	-0.828	UTR	NA	3(0/0/1)	none	NA	not_LoF(14)	-0.00339786	NA	0.316666	CACAGAGAtCTTGGTGATGT	CACAGAGACCTTGGTGATGT	CACAGAGACCTTGGTGATGT	FALSE	FALSE
TCTAAGACTCCT	908523291-AGATTA	64965727-0/0/1-G-A;64965735-0/1/1-G-A;64965766-0/0/1-G-A	FALSE	908523291	JAK1	64965714	-	64965736	0	NA	-;-;rs1278054169	NA	het	1.244	promoter	NA	10(0/0/1);2(0/1/1);-29(0/0/1)	none	NA	not_LoF(3)	-0.00360733	NA	2.33842	TCAGGTAGtCAGCGAGAAGT	TCAGGTAGCCAGCGAGAAGT	TCAGGTAGCCAGCGAGAAGT	FALSE	FALSE
TCTATTGAAACT	908523235-TGCACG	64965487-1/1/1-C-T;64965488-1/1/1-C-T	TRUE	908523235	JAK1	64965485	+	64965507	0	promoter;promoter	-;-	64965487-C/T;64965488-C/T	promoter	NA	promoter	NA	3(1/1/1);4(1/1/1)	64965487-1/1/1-C-T;64965488-1/1/1-C-T	NA	not_LoF(49)	-0.00292655	NA	0.553582	NA	NA	NA	NA	NA
TGACGCCCCGAC	1064697068-ATTCCC	WT	FALSE	1064697068	SLC39A12	17977915	-	17977937	1	NA	NA	NA	WT	NA	not predicted	NA	NA	none	NA	NA	NA	NA	NA	NA	NA	NA	NA	NA
TGCCCGAATGCA	908511809-CTCGCT	64855524-1/1/1-G-A;64855525-1/1/1-G-A	TRUE	908511809	JAK1	64855508	-	64855530	1	stop codon;synonymous	-;-	64855524-G/A;64855525-G/A	stop codon	12.053	stop codon	NA	7(1/1/1);6(1/1/1)	64855524-1/1/1-G-A;64855525-1/1/1-G-A	17.163	LoF(29);not_LoF(5)	0.0140707	12.053	-1.4902	TGCTGttAGCCCAAGCCCCG	TGCTGCCAGCCCAAGCCCCG	TGCTGttAGCCCAAGCCCCG	TRUE	FALSE
TGCGAGGACCGT	908509427-GTCTCT	WT	FALSE	908509427	JAK1	64839766	-	64839788	1	NA	NA	NA	WT	-1.164	NA	NA	NA	none	NA	not_LoF(2)	-0.00358038	NA	0.24705	TTGGGAAGGTTGAGCTCTGC	TTGGGAAGGTTGAGCTCTGC	TTGGGAAGGTTGAGCTCTGC	TRUE	FALSE
TGCGCCCATGTA	908508845-GCGCTA	WT	FALSE	908508845	JAK1	64834216	-	64834238	1	NA	NA	NA	WT	-0.639	NA	NA	NA	none	NA	NA	NA	NA	NA	AAAGGGGATTTTTGAAAACG	AAAGGGGATTTTTGAAAACG	AAAGGGGATTTTTGAAAACG	TRUE	FALSE
TGGATTTATCCG	908509010-CTCTCC	64836205-1/1/1-C-T	TRUE	908509010	JAK1	64836202	+	64836224	1	missense	COSV53805443-COSV53808123	64836205-C/T	missense	14.664	missense	COSMIC	4(1/1/1)	64836205-1/1/1-C-T	19.665	LoF(165)	0.0153841	14.664	-1.60213	ATTtTGGAGCATACCTTGAA	ATTCTGGAGCATACCTTGAA	ATTtTGGAGCATACCTTGAA	TRUE	FALSE
TGTCCCCGAAAA	908510274-ACCCCA	64845558-1/1/1-C-T;64845559-0/1/1-C-T	TRUE	908510274	JAK1	64845551	+	64845573	1	stop codon	-;-	64845558-C/T	stop codon	12.994	stop codon	Shin_etal_CancerDiscovery_2016	8(1/1/1);9(0/1/1)	64845558-1/1/1-C-T	18.951	LoF(1)	0.0161853	12.994	-1.63007	TGAATTTttATGGTGTGGTA	TGAATTTCCATGGTGTGGTA	TGAATTTtCATGGTGTGGTA	FALSE	FALSE
TGTCCCGCAGAT	908512422-CGTGGC	64860130-1/1/1-G-A	TRUE	908512422	JAK1	64860114	-	64860136	1	stop codon	-	64860130-G/A	stop codon	9.864	stop codon	COSMIC	7(1/1/1)	64860130-1/1/1-G-A	14.737	LoF(32)	0.0151727	9.864	-1.63679	AACATAtAGAATGGCTGTCA	AACATACAGAATGGCTGTCA	AACATAtAGAATGGCTGTCA	TRUE	FALSE
TGTGCACAACAA	1090859030-TCCTGA	WT	FALSE	1090859030		130636691	+	130636713	0	NA	NA	NA	WT	NA	not predicted	NA	NA	none	NA	not_LoF(16)	-0.00328228	NA	0.877121	NA	NA	NA	NA	NA
TGTGTCCATTGA	908510168-CACCTG	WT	FALSE	908510168	JAK1	64844867	-	64844889	1	NA	NA	NA	WT	0.905	NA	NA	NA	none	NA	not_LoF(5)	-0.00290737	NA	0.665054	GAGGATAAAGACCTGGTCCA	GAGGATAAAGACCTGGTCCA	GAGGATAAAGACCTGGTCCA	TRUE	FALSE
TGTTAACCAACA	908509431-GCAAGC	64839784-1/1/1-C-T;64839785-1/1/1-C-T;64839786-0/1/1-C-T	TRUE	908509431	JAK1	64839780	+	64839802	1	missense;synonymous	-;-;COSV100692069	64839784-C/T;64839785-C/T	missense	16.811	missense	COSMIC; TCGA	5(1/1/1);6(1/1/1);7(0/1/1)	64839784-1/1/1-C-T;64839785-1/1/1-C-T	8.601	LoF(11);not_LoF(43)	0.00203037	16.811	-0.565213	CCTTtttAAAGTGGCCCTGG	CCTTCCCAAAGTGGCCCTGG	CCTTttCAAAGTGGCCCTGG	FALSE	FALSE
TTAAAGAGCATC	908512422-CTTTAT	64860130-1/1/1-G-A	TRUE	908512422	JAK1	64860114	-	64860136	1	stop codon	-	64860130-G/A	stop codon	9.864	stop codon	COSMIC	7(1/1/1)	64860130-1/1/1-G-A	14.737	LoF(28)	0.0160013	9.864	-1.68251	AACATAtAGAATGGCTGTCA	AACATACAGAATGGCTGTCA	AACATAtAGAATGGCTGTCA	TRUE	FALSE
TTACCAAGGTTA	908523274-CCCCGG	WT	FALSE	908523274	JAK1	64965655	-	64965677	0	NA	NA	NA	WT	-1.461	NA	NA	NA	none	NA	not_LoF(9)	-0.00144726	NA	0.624809	ACAGTGGGAGAGAACTACCC	ACAGTGGGAGAGAACTACCC	ACAGTGGGAGAGAACTACCC	TRUE	FALSE
TTAGAGTGAAAC	1143149084-ATCATT	WT	FALSE	1143149084	PSMB6	4796274	+	4796296	1	NA	NA	NA	WT	NA	not predicted	NA	NA	none	NA	NA	NA	NA	NA	NA	NA	NA	NA	NA
TTAGCTACTCTA	1134161914-ACTTGC	WT	FALSE	1134161914	GSPT1	11897993	-	11898015	1	NA	NA	NA	WT	NA	not predicted	NA	NA	none	NA	not_LoF(48)	-0.00297331	NA	0.837233	NA	NA	NA	NA	NA
TTATAACCACAA	908509431-GAGCTG	64839784-1/1/1-C-T;64839785-1/1/1-C-T;64839786-1/1/1-C-T	TRUE	908509431	JAK1	64839780	+	64839802	1	missense;missense;synonymous	-;-;COSV100692069	64839784-C/T;64839785-C/T;64839786-C/T	missense	16.811	missense	COSMIC; TCGA	5(1/1/1);6(1/1/1);7(1/1/1)	64839784-1/1/1-C-T;64839785-1/1/1-C-T;64839786-1/1/1-C-T	8.601	LoF(13);not_LoF(28)	0.00473707	16.811	-0.85731	CCTTtttAAAGTGGCCCTGG	CCTTCCCAAAGTGGCCCTGG	CCTTtttAAAGTGGCCCTGG	TRUE	FALSE
TTATGACTAGTA	1182437796-CGACGC	WT	FALSE	1182437796	SF3A1	30341742	-	30341764	1	NA	NA	NA	WT	NA	not predicted	NA	NA	none	NA	not_LoF(13)	-0.00353886	NA	0.642747	NA	NA	NA	NA	NA
TTCCGTCCAAGA	908513946-CGGCCT	WT	FALSE	908513946	JAK1	64873350	-	64873372	1	NA	NA	NA	WT	-0.253	NA	NA	NA	none	NA	not_LoF(130)	-0.0024862	NA	0.400244	CAGGTAGGAAGTTTGGGCCC	CAGGTAGGAAGTTTGGGCCC	CAGGTAGGAAGTTTGGGCCC	TRUE	FALSE
TTCTCCTAAACG	908510623-ACCCGC	64847652-0/0/1-C-T;64847659-0/0/1-C-T;64847661-1/1/1-C-T;64847662-1/1/1-C-T;64847663-1/1/1-C-T	TRUE	908510623	JAK1	64847660	+	64847682	1	missense;missense;synonymous	-;-;-;-;rs777264397-COSV61087299	64847661-C/T;64847662-C/T;64847663-C/T	missense	16.897	missense	VanAllen_etal_Science_2015	-7(0/0/1);0(0/0/1);2(1/1/1);3(1/1/1);4(1/1/1)	64847661-1/1/1-C-T;64847662-1/1/1-C-T;64847663-1/1/1-C-T	15.516	LoF(45)	0.0142184	16.897	-1.48707	TCCtAAGGTGCTCGCCCTGA	TCCCAAGGTGCTCGCCCTGA	TtttAAGGTGCTCGCCCTGA	FALSE	TRUE
TTGCAAACAAAC	908508874-AACGGG	64834624-1/1/1-G-A;64834625-1/1/1-G-A	TRUE	908508874	JAK1	64834610	-	64834632	1	stop codon;synonymous	COSV53807354;COSV99604712	64834624-G/A;64834625-G/A	stop codon	8.151	stop codon	COSMIC; TCGA; gnomAD_v3.1	9(1/1/1);8(1/1/1)	64834624-1/1/1-G-A;64834625-1/1/1-G-A	12.148	LoF(11)	0.0170486	8.151	-1.75758	GGGAATTttAACCATCCAAT	GGGAATTCCAACCATCCAAT	GGGAATTttAACCATCCAAT	TRUE	FALSE
TTGGACCGATGA	1073038903-AGTGAT	WT	FALSE	1073038903		100585760	-	100585782	0	NA	NA	NA	WT	NA	not predicted	NA	NA	none	NA	not_LoF(2)	-0.00311919	NA	0.217725	NA	NA	NA	NA	NA
TTGGTGATGTAA	1065073445-GTCTTC	WT	FALSE	1065073445		22051724	-	22051746	0	NA	NA	NA	WT	NA	not predicted	NA	NA	none	NA	not_LoF(9)	-0.00335111	NA	0.445346	NA	NA	NA	NA	NA
Information on the 233 most confidently called cellular barcodes including identity of puroR and iBAR barcodes (puroBC, gRNA_iBAR), called genotype (GT), presence and nature of homozygous edits (any homozygous edits, homozygous edits), targeted gene, position of gRNA in hg38 (start, strand, end, exonic). It also contains details of the actual consequences (consequence of each individual mutation,…
