# Supplementary material for: scSNV-seq: high-throughput phenotyping of single nucleotide variants by coupled single-cell genotyping and transcriptomics
Source: Genome Biol. 2024 Jan 15;25:20. doi: 10.1186/s13059-024-03169-y (PMC10789043; doi:10.1186/s13059-024-03169-y)
Supplement: Supplementary file 3 — Additional file 3: Table S2. Primer sequences. [file 13059_2024_3169_MOESM3_ESM.xlsx]

## Sheet: Table_S2
Table S2 - Primer sequences
Library construction	Sequence	Comments
Ultramer_5UTR	CTTGTCTCGCTCCGGGGAACGCTCGGAAACTCCCGGCCGCCGCCACCCGCGTCTGTTCTGTTACACAAGGGAAGAAAAGCCGCTGCCGCACTCCGAGTGT	Ultramer sequence to use as template for PCR for 5'UTR barcode into puro
5UTR_BC_F1_Ext	ccgggcctttcgacctgcatccatCTTGTCTCGCTCCGGGGAACG	Forward primer to amplify Ultramer and add Gibson arms
5UTR_BC_R1_Ext	ctcggtcatggtaagcttcagctgcNNNNNNNNNNNNACACTCGGAGTGCGGCAG	Reverse primer to amplify ultramer and add PuroR barcode (12N) and Gibson arms
iBAR_PCR1_F	tgtggaaaggacgaaacacc	Forward primer to amlify Twist guide library
iBAR_PCR1_R	caagttgataacggactagccttatttaaacttgctatgctgttNNNNNNtccagcatagctcttaaac	Reverse primer to amplify Twist guide library and include iBAR barcode (6N)
iBar_Gibson_Nested_F	ggctttatatatcttgtggaaaggacgaaacacc	Nested forward primer to amplify guide plus iBAR and add Gibson arms
iBar_Gibson_Nested_R	gaaaagcgcctcccctacccggtagaattggatccaaaaaaagcaccgactcggtgccactttttcaagttgataacggactagcc	Nested reverse primer to amplify guide ply iBAR and add Gibson arms
Single cell barcode detection	Sequence	Comments
oJR160 rt oligo	AAGCAGTGGTATCAACGCAGAGTACCAAGTTGATAACGGACTAGCC	Guide RT primer for spiking into 10x reactions
Kosuke_Guide_i5longFwd	AATGATACGGCGACCACCGAGATCTACACNNNNNNNNNNACACTCTTTCCCTACACGACGCTCTTCCGATCT	Nested primer for guide library construction (10N is indexing barcode)
RT_Puro_Singlecell	AAGCAGTGGTATCAACGCAGAGTACggcttgtactcggtcatggt	Puro RT primer for spiking into 10x reactions
Puro_i5longFwd	AATGATACGGCGACCACCGAGATCTACACNNNNNNNNNNACACTCTTTCCCTACACGACGCTCTTCCGATCT	Nested primer for puroR library construction (10N is indexing barcode)
JAK1 amplicon panel	fwd_seq	rev_seq	Region
sanger_AMP1	TCTATGTAAGCAAATTGTTTGAAATGCT	TTGTTACTTTTCACCTGTTGAGCC	JAK1
sanger_AMP2	ATCAAACGAATACTAAACAGCATAACAA	GGTTTCCATACTTACCACCGATC	JAK1
sanger_AMP3	CTCTAAGAACAGTGCAGCGTATG	ATAGCTGTGGAATAGATAATTTGCTGC	JAK1
sanger_AMP4	CCCCATGTAGAACCAGCTTT	TAGATAAAGAAAGATTGATGGACTTAGCC	JAK1
sanger_AMP5	TGATTAATGTGCCAGCAAAACATT	TCCTCTTTAAATTTGGTACCAGTAACT	JAK1
sanger_AMP6	TGGACAGAACACAAACTTCTTTCA	GATCTAACATTTTTACTGTTGTTACTTCTTTC	JAK1
sanger_AMP7	ATAGAAATGGAGTGTTATTACTGTGACG	GAAATTTCACCTTAATCTGTTTGGCA	JAK1
sanger_AMP8	TGGGTACTGGATTCAAATGAAGAGA	TCCTGTAATGTCGGATGGAGTG	JAK1
sanger_AMP9	ACTCTATGAAGCATTGATAAAACCTAGT	GCAATGTGCTTGACTTTTACTTCTC	JAK1
sanger_AMP10	AATTACCCAGGACAGAGTGCC	TCTCCCATGGTTCCCTCATTTG	JAK1
sanger_AMP11	GGACCCCAGCCTTGCATAA	ATGGGGCTTCCCTGATAACA	JAK1
sanger_AMP12	TAAGGTGCTTTCGCTCATGGA	GCCTTTCACTCTGTTTTCTTTTCTC	JAK1
sanger_AMP13	CAGGTCTTACTCTGCTCTTCAAG	CTGAGAAGTTTGTAGGTGGTTCC	JAK1
sanger_AMP14	CACCTGAAAGCCCTCACTTG	CCTAGGAGATCCCAGAAACTGC	JAK1
sanger_AMP15	TGCTGACTTGCCCCTGACT	GTTGGAAATAGAATGCGGGAAGG	JAK1
sanger_AMP16	ACACTCTGGTTTCTGGTGGGA	ACTGTCGTAAGGGGATGAAGG	JAK1
sanger_AMP17	GGCCAGAGGATTGATGTTCAG	CCCACCCCTTTGAAAGAGAAC	JAK1
sanger_AMP18	ACTGGCTCCAGAAACGGGA	CCATCACTTCAGGGCACAGA	JAK1
sanger_AMP19	AGATCCCCAAGCTGCTCCAT	AGACGTTGGCTGTCTGAGAG	JAK1
sanger_AMP20	GATGGGATACAGCCTGGCT	TTTCTGGTCATTTCCCGAATAGCA	JAK1
sanger_AMP21	AGGCTACACTGGACACCTCAT	GAGGTTCAAAGTCCTGTTTGGT	JAK1
sanger_AMP22	CTCTCTGCACACCAAAGGCA	AAGCTGATAGAGACATGATGTAACC	JAK1
sanger_AMP23	CTTAAGAGCTTCTGGGACAAACTT	AAGCAACTTAACCCTGTCCCT	JAK1
sanger_AMP24	TATGTGACACGGGAATGTTCTCTT	AGGTGAAATACTTGGCTACCTTG	JAK1
sanger_AMP25	TCAGGTCATGCGTGGACA	GCAACATGTGGATTCATGGACTT	JAK1
sanger_AMP26	CCACCATCCTCACAATCAATTCTT	AAAACGGGTGGGCTCTCAT	JAK1
sanger_AMP27	CATCCCACAAACTCCAGCTTCT	GGTCCCCTTTGCCACAATTG	JAK1
sanger_AMP28	AAGTGACTCAGGGCTCCAGG	ATGTATCCGCCTTGATTTTCTGAT	JAK1
sanger_AMP29	TGCCAGTACTCACGGCAT	AGAGTGACCACATAGTCTTGTTTTC	JAK1
sanger_AMP30	GGCAATAGCACCAATAGCCCT	GCCCTCTTATTTTCAGATGCAATTACC	JAK1
sanger_AMP31	AATAATCCCCTGGTCTTGGAAAAC	AACATGGGTAGTTAAGTGATGAGAATAA	JAK1
sanger_AMP32	TTACTCCCTGAAAGAAGTAATGACAAT	GTTTGCCAGGTGTTTGTGCA	JAK1
sanger_AMP33	TCGCATCTTTTATCTAGAAGTTCCG	GGAATTGCGAATCCCACTGG	JAK1
sanger_AMP34	CCGGGTAGTTCTCTCCCACT	TTTCCTTCCTTGCGGTCTCA	JAK1
sanger_AMP35	AAAGCTAAGACCCTCAGCCT	CGGGAGAAGAGCGGTTAAG	JAK1
sanger_AMP36	CTGTTCACCGCGTCCTCTA	AGCTGGGGGCTGTATTGTT	JAK1
sanger_AMP37	TGCAGATCCAACCCATTCCG	TGCCTACGAAGTATGAATCTTGGC	JAK1
sanger_AMP38	GTCCACGGACAAATCCTAACAA	GTCGCTGGAGTGTTTTAAGCAT	JAK1
sanger_AMP39	CCCCTGACAATCCCTGGAT	CACAGGTGGTTACTGGTGGA	JAK1
sanger_AMP40	CTCCAGACTGCCTTGGGAAA	GAAAGTATTTCGATTTCTTGGCTTTATATATCT	iBAR Barcode
sanger_AMP41	CATTCTGCACGCTTCAAAAGC	TGGGCTTGTACTCGGTCATG	PuroR Barcode
pKLV2 sequence added to hg38	atagaagaagaaggtggagagagagacagagacagatccattcgattagtgaacggatcggcactgcgtgcgccaattctgcagacaaatggcagtattcatccacaattttaaaagaaaaggggggattggggggtacagtgcaggggaaagaatagtagacataatagcaacagacatacaaactaaagaattacaaaaacaaattacaaaaattcaaaattttcgggtttattacagggacagcagagatccagtttggttagtaccgggccctacgcgtccaaggtcgggcaggaagagggcctatttcccatgattccttcatatttgcatatacgatacaaggctgttagagagataattagaattaatttgactgtaaacacaaagatatta…	Partial sequence of library (integrated into genome using lentivirus) including guide (19N), iBar (6N) and PuroR barcode (12N) that we added to hg38 in order to map iBAR and PuroR amplicons
The sample accessions (SAMPLE TITLE) in the European Nucleotide Archive for study PRJEB48915 and the respective Sanger identifiers (SANGER TUBE ID), short sample name (SAMPLE NAME) and description (SAMPLE DESCRIPTION).
