# Supplementary material for: scSNV-seq: high-throughput phenotyping of single nucleotide variants by coupled single-cell genotyping and transcriptomics
Source: Genome Biol. 2024 Jan 15;25:20. doi: 10.1186/s13059-024-03169-y (PMC10789043; doi:10.1186/s13059-024-03169-y)
Supplement: Supplementary file 4 — Additional file 4: Table S3. Sample descriptions and accessions. [file 13059_2024_3169_MOESM4_ESM.xlsx]

## Sheet: Table_S3
Table S3 - Sample descriptions and accessions
Study accession PRJEB48915 - https://www.ebi.ac.uk/ena/browser/view/PRJEB48915
SANGER TUBE ID	SAMPLE TITLE	SAMPLE NAME	SAMPLE DESCRIPTION
NT1762078V	scJAK113050574	10x_Dox_1	10x library plus Dox 1
NT1762079W	scJAK113050575	10x_Dox_2	10x library plus Dox 2
NT1762080P	scJAK113050576	10x_Dox_3	10x library plus Dox 3
NT1762081Q	scJAK113050577	10x_Dox_4	10x library plus Dox 4
NT1762082R	scJAK113050578	Guide_Dox_1	Guide plus Dox 1
NT1762083S	scJAK113050579	Guide_Dox_2	Guide plus Dox 2
NT1762084T	scJAK113050580	Guide_Dox_3	Guide plus Dox 3
NT1762085U	scJAK113050581	Guide_Dox_4	Guide plus Dox 4
SANGER TUBE ID	SAMPLE TITLE	SAMPLE NAME	SAMPLE DESCRIPTION
NT1762073Q	scJAK113050570	MB_1	Mission Bio library 1
NT1762074R	scJAK113050571	MB_2	Mission Bio library 2
NT1762075S	scJAK113050572	MB_3	Mission Bio library 3
NT1762076T	scJAK113050573	MB_4	Mission Bio library 4
SANGER TUBE ID	SAMPLE TITLE	SAMPLE NAME	SAMPLE DESCRIPTION
NT1781200L	scJAK113254798	Puro_P05_A_CF	Puro from cDNA +Dox Mixed cell Puro0.5 A
NT1781201M	scJAK113254799	Puro_P05_B_CF	Puro from cDNA +Dox Mixed cell Puro0.5 B
NT1781204P	scJAK113254802	Puro_P05_A_GF	Puro from G +Dox Mixed cell Puro0.5 A
NT1781205Q	scJAK113254803	Puro_P05_B_GF	Puro from G +Dox Mixed cell Puro0.5 B
NT1781208T	scJAK113254806	Guide_P05_A	Guide +Dox Mixed cell Puro0.5 A
NT1781209U	scJAK113254807	Guide_P05_B	Guide +Dox Mixed cell Puro0.5 B
NT1781212P	scJAK113254810	cDNA_P05_A	10X library +Dox Mixed cell Puro0.5 A
NT1781213Q	scJAK113254811	cDNA_P05_B	10X library +Dox Mixed cell Puro0.5 B
The primer sequences (5’-3’) used for construction of the gRNA library (library construction), detection of the barcodes in scRNAseq (single-cell barcode detection), for genotyping of the JAK1 gene (JAK1 amplicon panel) and the partial pKLV sequence are indicated.
